# Supplementary material for: Expanding and Enriching the LncRNA Gene–Disease Landscape Using the GeneCaRNA Database
Source: Biomedicines. 2024 Jun 12;12(6):1305. doi: 10.3390/biomedicines12061305 (PMC11202217; doi:10.3390/biomedicines12061305)
Supplement: Supplementary file 1 [file biomedicines-12-01305-s001.zip]

Archive with 8 entries (8 files):
- Supplemental Table S1. List of all lncRNA genes in GeneCaRNA.xlsx
- Supplemental Table S2. List of genes mapped to five sub-classes.xlsx
- Supplemental Table S3. List of Elite gene-disease associations.xlsx
- Supplemental Table S4. List of gene-to-pathway associations.xlsx
- Supplemental Table S5. List of gene-to-gene interactions for five selected keywords.xlsx
- Supplemental_Fig_S1.pptx
- Supplemental_Fig_S2.pptx
- Supplemental_Methods.docx
