# Supplementary material for: Expanding and Enriching the LncRNA Gene–Disease Landscape Using the GeneCaRNA Database
Source: Biomedicines. 2024 Jun 12;12(6):1305. doi: 10.3390/biomedicines12061305 (PMC11202217; doi:10.3390/biomedicines12061305)
Supplement: Supplementary file 1 [file biomedicines-12-01305-s001.zip › Supplemental Table S1. List of all lncRNA genes in GeneCaRNA.xlsx]

## Sheet: completeGeneList
Table S1	List of all lncRNA genes in GeneCaRNA
S.no.	Gene Symbol	Gene Name/Description	GIFtS	Source
1	A1BG-AS1	A1BG Antisense RNA 1	17	Major sources
2	A2M-AS1	A2M Antisense RNA 1	17	Major sources
3	A2ML1-AS1	A2ML1 Antisense RNA 1	15	Major sources
4	A2ML1-AS2	A2ML1 Antisense RNA 2	13	Major sources
5	AADACL2-AS1	AADACL2 Antisense RNA 1	14	Major sources
6	AATBC	Apoptosis Associated Transcript In Bladder Cancer	18	Major sources
7	ABALON	Apoptotic BCL2L1-Antisense Long Non-Coding RNA	15	Major sources
8	ABCA9-AS1	ABCA9 Antisense RNA 1	13	Major sources
9	ABCC5-AS1	ABCC5 Antisense RNA 1	15	Major sources
10	ABCF1-DT	ABCF1 Divergent Transcript	3	Major sources
11	ABHD15-AS1	ABHD15 Antisense RNA 1	13	Major sources
12	ABR-AS1	ABR Antisense RNA 1	13	Major sources
13	ACAD9-DT	ACAD9 Divergent Transcript	8	Major sources
14	ACAP2-IT1	ACAP2 Intronic Transcript 1	13	Major sources
15	ACBD3-AS1	ACBD3 Antisense RNA 1	16	Major sources
16	ACE2-DT	ACE2 Divergent Transcript	13	Major sources
17	ACOXL-AS1	ACOXL Antisense RNA 1	15	Major sources
18	ACSL3-AS1	ACSL3 Antisense RNA 1	13	Major sources
19	ACSL6-AS1	ACSL6 Antisense RNA 1	14	Major sources
20	ACTA2-AS1	ACTA2 Antisense RNA 1	19	Major sources
21	ACTN1-DT	ACTN1 Divergent Transcript	14	Major sources
22	ACTR3-AS1	ACTR3 Antisense RNA 1	15	Major sources
23	ACVR2B-AS1	ACVR2B Antisense RNA 1	16	Major sources
24	ADAM7-AS1	ADAM7, ADAMDEC1 And ADAM28 Antisense RNA 1	15	Major sources
25	ADAM7-AS2	ADAM7 Antisense RNA 2	13	Major sources
26	ADAMTS16-DT	ADAMTS16 Divergent Transcript	13	Major sources
27	ADAMTS19-AS1	ADAMTS19 Antisense RNA 1	13	Major sources
28	ADAMTS9-AS1	ADAMTS9 Antisense RNA 1	17	Major sources
29	ADAMTS9-AS2	ADAMTS9 Antisense RNA 2	20	Major sources
30	ADAMTSL4-AS1	ADAMTSL4 Antisense RNA 1	19	Major sources
31	ADAMTSL4-AS2	ADAMTSL4 Antisense RNA 2	16	Major sources
32	ADARB2-AS1	ADARB2 Antisense RNA 1	23	Major sources
33	ADCY6-DT	ADCY6 Divergent Transcript	13	Major sources
34	ADD3-AS1	ADD3 Antisense RNA 1	16	Major sources
35	ADGB-DT	ADGB Divergent Transcript	13	Major sources
36	ADGRA1-AS1	ADGRA1 Antisense RNA 1	13	Major sources
37	ADGRB3-DT	ADGRB3 Divergent Transcript	14	Major sources
38	ADGRD1-AS1	ADGRD1 Antisense RNA 1	13	Major sources
39	ADGRF2P	Adhesion G Protein-Coupled Receptor F2, Pseudogene	32	Major sources
40	ADGRF5-AS1	ADGRF5 Antisense RNA 1	13	Major sources
41	ADGRL1-AS1	ADGRL1 Antisense RNA 1	15	Major sources
42	ADGRL3-AS1	ADGRL3 Antisense RNA 1	13	Major sources
43	ADIPINT	Adipocyte Associated Pyruvate Carboxylase Interacting LncRNA	8	Major sources
44	ADIPOQ-AS1	ADIPOQ Antisense RNA 1	17	Major sources
45	ADIRF-AS1	ADIRF Antisense RNA 1	15	Major sources
46	ADM-DT	ADM Divergent Transcript	13	Major sources
47	ADNP-AS1	ADNP Antisense RNA 1	15	Major sources
48	ADORA2A-AS1	ADORA2A Antisense RNA 1	23	Major sources
49	ADPGK-AS1	ADPGK Antisense RNA 1	15	Major sources
50	AFAP1-AS1	AFAP1 Antisense RNA 1	19	Major sources
51	AFDN-DT	AFDN Divergent Transcript	24	Major sources
52	AFF1-AS1	AFF1 Antisense RNA 1	8	Major sources
53	AFF2-IT1	AFF2 Intronic Transcript 1	11	Major sources
54	AFF4-DT	AFF4 Divergent Transcript	11	Major sources
55	AFTPH-DT	AFTPH Divergent Transcript	13	Major sources
56	AGA-DT	AGA Divergent Transcript	15	Major sources
57	AGAP11	ArfGAP With GTPase Domain, Ankyrin Repeat And PH Domain 11	29	Major sources
58	AGAP1-IT1	AGAP1 Intronic Transcript 1	16	Major sources
59	AGAP2-AS1	AGAP2 Antisense RNA 1	16	Major sources
60	AGBL1-AS1	AGBL1 Antisense RNA 1	13	Major sources
61	AGBL4-AS1	AGBL4 Antisense RNA 1	10	Major sources
62	AGBL4-IT1	AGBL4 Intronic Transcript 1	13	Major sources
63	AGBL5-AS1	AGBL5 Antisense RNA 1	14	Major sources
64	AGBL5-IT1	AGBL5 Intronic Transcript 1	10	Major sources
65	AGK-DT	AGK Divergent Transcript	13	Major sources
66	AGPAT4-IT1	AGPAT4 Intronic Transcript 1	14	Major sources
67	AHI1-DT	AHI1 Divergent Transcript	22	Major sources
68	AIRN	Antisense Of IGF2R Non-Protein Coding RNA	20	Major sources
69	AJUBA-DT	AJUBA Divergent Transcript	11	Major sources
70	AKAP13-AS1	AKAP13 Antisense RNA 1	11	Major sources
71	AKAP1-DT	AKAP1 Divergent Transcript	11	Major sources
72	AKT3-IT1	AKT3 Intronic Transcript 1	12	Major sources
73	ALDH1A2-AS1	ALDH1A2 Antisense RNA 1	12	Major sources
74	ALDH1A3-AS1	ALDH1A3 Antisense RNA 1	16	Major sources
75	ALDH1L1-AS1	ALDH1L1 Antisense RNA 1	13	Major sources
76	ALDH1L1-AS2	ALDH1L1 Antisense RNA 2	16	Major sources
77	ALDOC-AS1	ALDOC Antisense RNA 1	2	Major sources
78	ALG13-AS1	ALG13 Antisense RNA 1	10	Major sources
79	ALG14-AS1	ALG14 Antisense RNA 1	16	Major sources
80	ALG9-IT1	ALG9 Intronic Transcript 1	11	Major sources
81	ALKBH3-AS1	ALKBH3 Antisense RNA 1	14	Major sources
82	ALMS1-IT1	ALMS1 Intronic Transcript 1	15	Major sources
83	ALOX12-AS1	ALOX12 Antisense RNA 1	15	Major sources
84	AMMECR1-IT1	AMMECR1 Intronic Transcript 1	11	Major sources
85	ANK2-AS1	ANK2 Antisense RNA 1	11	Major sources
86	ANK3-DT	ANK3 Divergent Transcript	13	Major sources
87	ANKHD1-DT	ANKHD1 Divergent Transcript	11	Major sources
88	ANKH-DT	ANKH Divergent Transcript	9	Major sources
89	ANKRD10-IT1	ANKRD10 Intronic Transcript 1	15	Major sources
90	ANKRD13C-DT	ANKRD13C Divergent Transcript	30	Major sources
91	ANKRD17-DT	ANKRD17 Divergent Transcript	13	Major sources
92	ANKRD33B-AS1	ANKRD33B Antisense RNA 1	12	Major sources
93	ANKRD34C-AS1	ANKRD34C Antisense RNA 1	16	Major sources
94	ANKRD42-DT	ANKRD42 Divergent Transcript	14	Major sources
95	ANKRD44-AS1	ANKRD44 Antisense RNA 1	13	Major sources
96	ANKRD44-DT	ANKRD44 Divergent Transcript	13	Major sources
97	ANKRD44-IT1	ANKRD44 Intronic Transcript 1	15	Major sources
98	ANKRD65-AS1	ANKRD65 Antisense RNA 1	11	Major sources
99	ANO1-AS1	ANO1 Antisense RNA 1	13	Major sources
100	ANO3-AS1	ANO3 Antisense RNA 1	12	Major sources
101	ANP32A-IT1	ANP32A Intronic Transcript 1	16	Major sources
102	ANXA2R-AS1	ANXA2R Antisense RNA 1	15	Major sources
103	ANXA2R-OT1	ANXA2R Overlapping Transcript 1	16	Major sources
104	AOAH-IT1	AOAH Intronic Transcript 1	14	Major sources
105	AP1AR-DT	AP1AR Divergent Transcript	13	Major sources
106	AP1G2-AS1	AP1G2 Antisense RNA 1	16	Major sources
107	AP4B1-AS1	AP4B1 Antisense RNA 1	16	Major sources
108	APCDD1L-DT	APCDD1L Divergent Transcript	16	Major sources
109	APOA1-AS	APOA1 Antisense RNA	17	Major sources
110	APOBEC3B-AS1	APOBEC3B Antisense RNA 1	15	Major sources
111	APOC4-APOC2	APOC4-APOC2 Readthrough (NMD Candidate)	19	Major sources
112	APPAT	Atherosclerotic Plaque Pathogenesis Associated Transcript	14	Major sources
113	APPBP2-DT	APPBP2 Divergent Transcript	11	Major sources
114	APP-DT	APP Divergent Transcript	11	Major sources
115	APRG1	APRG1 Tumor Suppressor Candidate	29	Major sources
116	APTR	Alu-Mediated CDKN1A/P21 Transcriptional Regulator	17	Major sources
117	AQP4-AS1	AQP4 Antisense RNA 1	20	Major sources
118	AQP5-AS1	AQP5 And AQP2 Antisense RNA 2	16	Major sources
119	ARAP1-AS1	ARAP1 Antisense RNA 1	13	Major sources
120	ARAP1-AS2	ARAP1 Antisense RNA 2	15	Major sources
121	ARF4-AS1	ARF4 Antisense RNA 1	14	Major sources
122	ARFGEF1-DT	ARFGEF1 Divergent Transcript	15	Major sources
123	ARGLU1-DT	ARGLU1 Divergent Transcript	16	Major sources
124	ARHGAP11A-DT	ARHGAP11A Divergent Transcript	11	Major sources
125	ARHGAP11B-DT	ARHGAP11B Divergent Transcript	13	Major sources
126	ARHGAP15-AS1	ARHGAP15 Antisense RNA 1	14	Major sources
127	ARHGAP22-IT1	ARHGAP22 Intronic Transcript 1	15	Major sources
128	ARHGAP26-AS1	ARHGAP26 Antisense RNA 1	15	Major sources
129	ARHGAP26-IT1	ARHGAP26 Intronic Transcript 1	14	Major sources
130	ARHGAP28-AS1	ARHGAP28 Antisense RNA 1	13	Major sources
131	ARHGAP29-AS1	ARHGAP29 Antisense RNA 1	13	Major sources
132	ARHGAP31-AS1	ARHGAP31 Antisense RNA 1	15	Major sources
133	ARHGAP42-AS1	ARHGAP42 Antisense RNA 1	14	Major sources
134	ARHGAP44-AS1	ARHGAP44 And MYOCD Antisense RNA 1	14	Major sources
135	ARHGAP5-AS1	ARHGAP5 Antisense RNA 1 (Head To Head)	22	Major sources
136	ARHGEF17-AS1	ARHGEF17 Antisense RNA 1	13	Major sources
137	ARHGEF18-AS1	ARHGEF18 Antisense RNA 1	13	Major sources
138	ARHGEF26-AS1	ARHGEF26 Antisense RNA 1	16	Major sources
139	ARHGEF2-AS1	ARHGEF2 Antisense RNA 1	12	Major sources
140	ARHGEF2-AS2	ARHGEF2 Antisense RNA 2	11	Major sources
141	ARHGEF35-AS1	ARHGEF35 Antisense RNA 1	14	Major sources
142	ARHGEF38-IT1	ARHGEF38 Intronic Transcript 1	14	Major sources
143	ARHGEF3-AS1	ARHGEF3 Antisense RNA 1	12	Major sources
144	ARHGEF4-AS1	ARHGEF4 Antisense RNA 1	14	Major sources
145	ARHGEF7-AS1	ARHGEF7 Antisense RNA 1	14	Major sources
146	ARHGEF7-AS2	ARHGEF7 Antisense RNA 2	16	Major sources
147	ARHGEF7-IT1	ARHGEF7 Intronic Transcript 1	14	Major sources
148	ARHGEF9-IT1	ARHGEF9 Intronic Transcript 1	12	Major sources
149	ARIH2OS	ARIH2 Opposite Strand LncRNA	27	Major sources
150	ARL14EP-DT	ARL14EP Divergent Transcript	15	Major sources
151	ARL2-SNX15	ARL2-SNX15 Readthrough (NMD Candidate)	14	Major sources
152	ARLNC1	Androgen Receptor Regulated Long Noncoding RNA 1	14	Major sources
153	ARMC2-AS1	ARMC2 Antisense RNA 1	15	Major sources
154	ARMCX3-AS1	ARMCX3 Antisense RNA 1	13	Major sources
155	ARNILA	Androgen Receptor Negatively Regulated LncRNA	10	Major sources
156	ARNT2-DT	ARNT2 Divergent Transcript	14	Major sources
157	ARPP21-AS1	ARPP21 Antisense RNA 1	13	Major sources
158	ARRDC1-AS1	ARRDC1 Antisense RNA 1	27	Major sources
159	ARRDC3-AS1	ARRDC3 Antisense RNA 1	15	Major sources
160	ARSD-AS1	ARSD Antisense RNA 1	13	Major sources
161	ASAH1-AS1	ASAH1 Antisense RNA 1	13	Major sources
162	ASAP1-IT1	ASAP1 Intronic Transcript 1	16	Major sources
163	ASAP1-IT2	ASAP1 Intronic Transcript 2	13	Major sources
164	ASB15-AS1	ASB15 Antisense RNA 1	13	Major sources
165	ASB16-AS1	ASB16 Antisense RNA 1	27	Major sources
166	ASH1L-AS1	ASH1L Antisense RNA 1	16	Major sources
167	ASH1L-IT1	ASH1L Intronic Transcript 1	10	Major sources
168	ASIC4-AS1	ASIC4 Antisense RNA 1	15	Major sources
169	ASMER1	Adipocyte Associated Metabolic Related LncRNA 1	13	Major sources
170	ASMER2	Adipocyte Associated Metabolic Related LncRNA 2	4	Major sources
171	ASMTL-AS1	ASMTL Antisense RNA 1	16	Major sources
172	ASTILCS	Antisense Transcript Of PTP4A3, Liver Carcinoma Survival Associated	12	Major sources
173	ASTN2-AS1	ASTN2 Antisense RNA 1	14	Major sources
174	ASXL3-DT	ASXL3 Divergent Transcript	9	Major sources
175	ATE1OSP	ATE1 Opposite Strand, Pseudogene	15	Major sources
176	ATF6-DT	ATF6 Divergent Transcript	11	Major sources
177	ATG10-AS1	ATG10 Antisense RNA 1	14	Major sources
178	ATG10-IT1	ATG10 Intronic Transcript 1	9	Major sources
179	ATOX1-AS1	ATOX1 Antisense RNA 1	11	Major sources
180	ATP10A-DT	ATP10A Divergent Transcript	14	Major sources
181	ATP11A-AS1	ATP11A Antisense RNA 1	15	Major sources
182	ATP11AUN	ATP11A Upstream Neighbor LncRNA	26	Major sources
183	ATP11B-DT	ATP11B Divergent Transcript	14	Major sources
184	ATP13A3-DT	ATP13A3 Divergent Transcript	15	Major sources
185	ATP13A4-AS1	ATP13A4 Antisense RNA 1	15	Major sources
186	ATP13A5-AS1	ATP13A5 Antisense RNA 1	13	Major sources
187	ATP1A1-AS1	ATP1A1 Antisense RNA 1	23	Major sources
188	ATP1B3-AS1	ATP1B3 Antisense RNA 1	13	Major sources
189	ATP2A1-AS1	ATP2A1 Antisense RNA 1	16	Major sources
190	ATP2B1-AS1	ATP2B1 Antisense RNA 1	16	Major sources
191	ATP2B2-IT1	ATP2B2 Intronic Transcript 1	10	Major sources
192	ATP2B2-IT2	ATP2B2 Intronic Transcript 2	10	Major sources
193	ATP2C2-AS1	ATP2C2 Antisense RNA 1	15	Major sources
194	ATP6AP1-DT	ATP6AP1 Divergent Transcript	13	Major sources
195	ATP6V0D1-DT	ATP6V0D1 Divergent Transcript	15	Major sources
196	ATP6V0E2-AS1	ATP6V0E2 Antisense RNA 1	17	Major sources
197	ATP6V1B1-AS1	ATP6V1B1 Antisense RNA 1	14	Major sources
198	ATP8A1-DT	ATP8A1 Divergent Transcript	13	Major sources
199	ATP8B1-AS1	ATP8B1 Antisense RNA 1	16	Major sources
200	ATXN1-AS1	ATXN1 Antisense RNA 1	14	Major sources
201	ATXN2-AS	ATXN2 Antisense RNA	15	Major sources
202	ATXN7L3-AS1	ATXN7L3 Antisense RNA 1	15	Major sources
203	ATXN8OS	ATXN8 Opposite Strand LncRNA	28	Major sources
204	AVPR1B-DT	AVPR1B Divergent Transcript	13	Major sources
205	B3GALT1-AS1	B3GALT1 Antisense RNA 1	13	Major sources
206	B3GALT5-AS1	B3GALT5 Antisense RNA 1	21	Major sources
207	B3GAT1-DT	B3GAT1 Divergent Transcript	16	Major sources
208	B4GALT1-AS1	B4GALT1 Antisense RNA 1	17	Major sources
209	B4GALT4-AS1	B4GALT4 Antisense RNA 1	15	Major sources
210	B4GAT1-DT	B4GAT1 Divergent Transcript	15	Major sources
211	BAALC-AS1	BAALC Antisense RNA 1	16	Major sources
212	BAALC-AS2	BAALC Antisense RNA 2	20	Major sources
213	BABAM2-AS1	BABAM2 Antisense RNA 1	13	Major sources
214	BACE1-AS	BACE1 Antisense RNA	15	Major sources
215	BACE2-IT1	BACE2 Intronic Transcript 1	11	Major sources
216	BACH1-AS1	BACH1 Antisense RNA 1	13	Major sources
217	BACH1-IT2	BACH1 Intronic Transcript 2	17	Major sources
218	BACH1-IT3	BACH1 Intronic Transcript 3	11	Major sources
219	BAIAP2-DT	BAIAP2 Divergent Transcript	17	Major sources
220	BALR6	B-Cell Acute Lymphoblastic Leukemia Associated Long RNA 6	14	Major sources
221	BANCR	BRAF-Activated Non-Protein Coding RNA	15	Major sources
222	BARX1-DT	BARX1 Divergent Transcript	15	Major sources
223	BASP1-AS1	BASP1 Antisense RNA 1	17	Major sources
224	BAZ1A-AS1	BAZ1A Antisense RNA 1	14	Major sources
225	BAZ2B-AS1	BAZ2B Antisense RNA 1	15	Major sources
226	BBOX1-AS1	BBOX1 Antisense RNA 1	16	Major sources
227	BBS7-DT	BBS7 Divergent Transcript	12	Major sources
228	BCAN-AS1	BCAN Antisense RNA 1	14	Major sources
229	BCAN-AS2	BCAN Antisense RNA 2	14	Major sources
230	BCAR3-AS1	BCAR3 Antisense RNA 1	15	Major sources
231	BCAR4	Breast Cancer Anti-Estrogen Resistance 4	19	Major sources
232	BCAS3-AS1	BCAS3 Antisense RNA 1	14	Major sources
233	BCDIN3D-AS1	BCDIN3D Antisense RNA 1	17	Major sources
234	BCL10-AS1	BCL10 Antisense RNA 1	15	Major sources
235	BCL2L1-AS1	BCL2L1 Antisense RNA 1	14	Major sources
236	BCL6-AS1	BCL6 Antisense RNA 1	10	Major sources
237	BCYRN1	Brain Cytoplasmic RNA 1	19	Major sources
238	BDNF-AS	BDNF Antisense RNA	22	Major sources
239	BEAN1-AS1	BEAN1 Antisense RNA 1	14	Major sources
240	BEND7-DT	BEND7 Divergent Transcript	11	Major sources
241	BET1-AS1	BET1 Antisense RNA 1	13	Major sources
242	BETALINC1	Beta Cell Long Intergenic Noncoding RNA 1	10	Major sources
243	BFSP2-AS1	BFSP2 Antisense RNA 1	16	Major sources
244	BGLT3	Beta Globin Locus Transcript 3	15	Major sources
245	BHLHE22-AS1	BHLHE22 Antisense RNA 1	15	Major sources
246	BHLHE40-AS1	BHLHE40 Antisense RNA 1	16	Major sources
247	BICD1-AS1	BICD1 Antisense RNA 1	10	Major sources
248	BICDL3P	BICD Family Like 3, Pseudogene	18	Major sources
249	BICRA-AS1	BICRA Antisense RNA 1	12	Major sources
250	BICRA-AS2	BICRA Antisense RNA 2	10	Major sources
251	BIN3-IT1	BIN3 Intronic Transcript 1	11	Major sources
252	BIRC6-AS1	BIRC6 Antisense RNA 1	11	Major sources
253	BIRC6-AS2	BIRC6 Antisense RNA 2	11	Major sources
254	BISPR	BST2 Interferon Stimulated Positive Regulator	15	Major sources
255	BLACE	B Cell Acute Lymphoblastic Leukemia Expressed	21	Major sources
256	BLTP3B-DT	BLTP3B Divergent Transcript	11	Major sources
257	BMAL2-AS1	BMAL2 Antisense RNA 1	15	Major sources
258	BMF-AS1	BMF Antisense RNA 1	13	Major sources
259	BMNCR	Bone Marrow Associated Non-Coding RNA	5	Major sources
260	BMP2K-DT	BMP2K Divergent Transcript	12	Major sources
261	BMP7-AS1	BMP7 Antisense RNA 1	12	Major sources
262	BMP8B-AS1	BMP8B Antisense RNA 1	8	Major sources
263	BMPR1B-DT	BMPR1B Divergent Transcript	14	Major sources
264	BNAT1	Breast Cancer Associated ESR1 Regulating Natural Antisense Transcript 1	11	Major sources
265	BNC2-AS1	BNC2 Antisense RNA 1	18	Major sources
266	BOK-AS1	BOK Antisense RNA 1	18	Major sources
267	BOLA3-DT	BOLA3 Divergent Transcript	16	Major sources
268	BORCS7-ASMT	BORCS7-ASMT Readthrough (NMD Candidate)	15	Major sources
269	BPESC1	Blepharophimosis, Epicanthus Inversus And Ptosis Candidate 1	23	Major sources
270	BRINP3-DT	BRINP3 Divergent Transcript	14	Major sources
271	BRPF3-AS1	BRPF3 Antisense RNA 1	13	Major sources
272	BRWD1-AS1	BRWD1 Antisense RNA 1	15	Major sources
273	BRWD1-AS2	BRWD1 Antisense RNA 2	21	Major sources
274	BRWD1-IT1	BRWD1 Intronic Transcript 1	10	Major sources
275	BSG-AS1	BSG Antisense RNA 1	14	Major sources
276	BSN-AS1	BSN Antisense RNA 1	11	Major sources
277	BSN-DT	BSN Divergent Transcript	15	Major sources
278	BTBD3-AS1	BTBD3 Antisense RNA 1	13	Major sources
279	BTBD9-AS1	BTBD9 Antisense RNA 1	14	Major sources
280	BTF3-DT	BTF3 Divergent Transcript	11	Major sources
281	BTG1-DT	BTG1 Divergent Transcript	15	Major sources
282	BTG2-DT	BTG2 Divergent Transcript	15	Major sources
283	BTG3-AS1	BTG3 Antisense RNA 1	13	Major sources
284	BUD13-DT	BUD13 Divergent Transcript	13	Major sources
285	BVES-AS1	BVES Antisense RNA 1	22	Major sources
286	BZW1-AS1	BZW1 Antisense RNA 1	14	Major sources
287	C10orf126	Chromosome 10 Open Reading Frame 126	21	Major sources
288	C10orf55	Chromosome 10 Putative Open Reading Frame 55	32	Major sources
289	C10orf67-AS1	C10orf67 Antisense RNA 1	14	Major sources
290	C10orf71-AS1	C10orf71 Antisense RNA 1	16	Major sources
291	C10orf95-AS1	C10orf95 Antisense RNA 1	15	Major sources
292	C11orf40	Chromosome 11 Putative Open Reading Frame 40	26	Major sources
293	C12orf42-AS1	C12orf42 Antisense RNA 1	12	Major sources
294	C12orf75-AS1	C12orf75 Antisense RNA 1	14	Major sources
295	C14orf178	Chromosome 14 Open Reading Frame 178	28	Major sources
296	C15orf32	Chromosome 15 Putative Open Reading Frame 32	28	Major sources
297	C16orf95-DT	C16orf95 Divergent Transcript	14	Major sources
298	C18orf15	Chromosome 18 Putative Open Reading Frame 15	14	Major sources
299	C1orf167-AS1	C1orf167 Antisense RNA 1	14	Major sources
300	C1orf21-DT	C1orf21 Divergent Transcript	12	Major sources
301	C1orf220	Chromosome 1 Putative Open Reading Frame 220	27	Major sources
302	C1orf50-AS1	C1orf50 Antisense RNA 1	12	Major sources
303	C1QTNF1-AS1	C1QTNF1 Antisense RNA 1	16	Major sources
304	C1QTNF7-AS1	C1QTNF7 Antisense RNA 1	15	Major sources
305	C1QTNF9-AS1	C1QTNF9 Antisense RNA 1	10	Major sources
306	C1RL-AS1	C1RL Antisense RNA 1	16	Major sources
307	C21orf91-OT1	C21orf91 Overlapping Transcript 1	16	Major sources
308	C2-AS1	C2 Antisense RNA 1	12	Major sources
309	C2CD4D-AS1	C2CD4D And THEM5 Antisense RNA 1	15	Major sources
310	C2CD5-AS1	C2CD5 Antisense RNA 1	13	Major sources
311	C2orf27A	Chromosome 2 Open Reading Frame 27A	24	Major sources
312	C2orf49-DT	C2orf49 Divergent Transcript	13	Major sources
313	C2orf74-AS1	C2orf74 Antisense RNA 1	13	Major sources
314	C2orf74-DT	C2orf74 Divergent Transcript	16	Major sources
315	C3orf36	Chromosome 3 Putative Open Reading Frame 36	28	Major sources
316	C4A-AS1	C4A Antisense RNA 1	12	Major sources
317	C4B-AS1	C4B Antisense RNA 1	11	Major sources
318	C5orf34-AS1	C5orf34 Antisense RNA 1	10	Major sources
319	C5orf60	Chromosome 5 Open Reading Frame 60	27	Major sources
320	C5orf67	Chromosome 5 Putative Open Reading Frame 67	21	Major sources
321	C5-OT1	C5 3' UTR Overlapping Transcript 1	9	Major sources
322	C6orf47-AS1	C6orf47 Antisense RNA 1	12	Major sources
323	C8orf17	Chromosome 8 Putative Open Reading Frame 17	23	Major sources
324	C8orf34-AS1	C8orf34 Antisense RNA 1	16	Major sources
325	C8orf44	Chromosome 8 Putative Open Reading Frame 44	25	Major sources
326	C9orf163	Chromosome 9 Putative Open Reading Frame 163	26	Major sources
327	CA3-AS1	CA3 Antisense RNA 1	16	Major sources
328	CABP1-DT	CABP1 Divergent Transcript	13	Major sources
329	CABP7-DT	CABP7 Divergent Transcript	13	Major sources
330	CACNA1B-AS1	CACNA1B Antisense RNA 1	6	Major sources
331	CACNA1C-AS1	CACNA1C Antisense RNA 1	16	Major sources
332	CACNA1C-AS2	CACNA1C Antisense RNA 2	14	Major sources
333	CACNA1C-AS3	CACNA1C Antisense RNA 3	12	Major sources
334	CACNA1C-AS4	CACNA1C Antisense RNA 4	16	Major sources
335	CACNA1C-IT1	CACNA1C Intronic Transcript 1	13	Major sources
336	CACNA1C-IT3	CACNA1C Intronic Transcript 3	16	Major sources
337	CACNA1G-AS1	CACNA1G Antisense RNA 1	19	Major sources
338	CACNA2D1-AS1	CACNA2D1 Antisense RNA 1	14	Major sources
339	CACNA2D3-AS1	CACNA2D3 Antisense RNA 1	17	Major sources
340	CACNG2-DT	CACNG2 Divergent Transcript	14	Major sources
341	CACTIN-AS1	CACTIN Antisense RNA 1	21	Major sources
342	CADM1-AS1	CADM1 Antisense RNA 1	15	Major sources
343	CADM2-AS1	CADM2 Antisense RNA 1	13	Major sources
344	CADM2-AS2	CADM2 Antisense RNA 2	14	Major sources
345	CADM3-AS1	CADM3 Antisense RNA 1	16	Major sources
346	CAHM	Colon Adenocarcinoma Hypermethylated	18	Major sources
347	CALCRL-AS1	CALCRL And TFPI Antisense RNA 1	16	Major sources
348	CALHM6-AS1	CALHM6 Antisense RNA 1	13	Major sources
349	CALML3-AS1	CALML3 Antisense RNA 1	18	Major sources
350	CAMK2G-AS1	CAMK2G Antisense RNA 1	11	Major sources
351	CAMSAP1-DT	CAMSAP1 Divergent Transcript	12	Major sources
352	CAMTA1-AS1	CAMTA1 Antisense RNA 1	12	Major sources
353	CAMTA1-AS2	CAMTA1 Antisense RNA 2	12	Major sources
354	CAMTA1-AS3	CAMTA1 Antisense RNA 3	12	Major sources
355	CAMTA1-DT	CAMTA1 Divergent Transcript	14	Major sources
356	CAMTA1-IT1	CAMTA1 Intronic Transcript 1	13	Major sources
357	CAMTA2-AS1	CAMTA2 Antisense RNA 1	12	Major sources
358	CAPN10-DT	CAPN10 Divergent Transcript	14	Major sources
359	CAPN1-AS1	CAPN1 Antisense RNA 1	13	Major sources
360	CAPS2-AS1	CAPS2 Antisense RNA 1	10	Major sources
361	CAPSL-DT	CAPSL Divergent Transcript	14	Major sources
362	CARD11-AS1	CARD11 Antisense RNA 1	15	Major sources
363	CARD8-AS1	CARD8 Antisense RNA 1	16	Major sources
364	CARHSP1-DT	CARHSP1 Divergent Transcript	11	Major sources
365	CARINH	Colitis Associated IRF1 Antisense Regulator Of Intestinal Homeostasis	26	Major sources
366	CARMAL	Coronary Artery Disease Region Linked MFGE8 Regulatory LncRNA	13	Major sources
367	CARMN	Cardiac Mesoderm Enhancer-Associated Non-Coding RNA	21	Major sources
368	CARNMT1-AS1	CARNMT1 Antisense RNA 1	15	Major sources
369	CARS1-AS1	CARS1 Antisense RNA 1	15	Major sources
370	CASC11	Cancer Susceptibility 11	17	Major sources
371	CASC15	Cancer Susceptibility 15	19	Major sources
372	CASC16	Cancer Susceptibility 16	18	Major sources
373	CASC17	Cancer Susceptibility 17	16	Major sources
374	CASC18	Cancer Susceptibility 18	14	Major sources
375	CASC19	Cancer Susceptibility 19	16	Major sources
376	CASC2	Cancer Susceptibility 2	27	Major sources
377	CASC20	Cancer Susceptibility 20	13	Major sources
378	CASC21	Cancer Susceptibility 21	13	Major sources
379	CASC22	Cancer Susceptibility 22	16	Major sources
380	CASC23	Cancer Susceptibility 23	14	Major sources
381	CASC6	Cancer Susceptibility 6	13	Major sources
382	CASC8	Cancer Susceptibility 8	17	Major sources
383	CASC9	Cancer Susceptibility 9	16	Major sources
384	CASK-AS1	CASK Antisense RNA 1	14	Major sources
385	CATIP-AS1	CATIP Antisense RNA 1	16	Major sources
386	CATIP-AS2	CATIP Antisense RNA 2	16	Major sources
387	CAVIN2-AS1	CAVIN2 And TMEFF2 Antisense RNA 1	14	Major sources
388	CBARP-DT	CBARP Divergent Transcript	12	Major sources
389	CBLL1-AS1	CBLL1 Antisense RNA 1	14	Major sources
390	CBR1-AS1	CBR1 Antisense RNA 1	14	Major sources
391	CBR3-AS1	CBR3 Antisense RNA 1	19	Major sources
392	CBR4-DT	CBR4 Divergent Transcript	12	Major sources
393	CBSLR	CBS MRNA Stabilizing LncRNA	5	Major sources
394	CCAT1	Colon Cancer Associated Transcript 1	16	Major sources
395	CCAT2	Colon Cancer Associated Transcript 2	14	Major sources
396	CCDC13-AS1	CCDC13 Antisense RNA 1	15	Major sources
397	CCDC13-AS2	CCDC13 Antisense RNA 2	15	Major sources
398	CCDC140	CCDC140 Long Non-Coding RNA	32	Major sources
399	CCDC144NL-AS1	CCDC144NL Antisense RNA 1	16	Major sources
400	CCDC148-AS1	CCDC148 Antisense RNA 1	13	Major sources
401	CCDC15-DT	CCDC15 Divergent Transcript	9	Major sources
402	CCDC183-AS1	CCDC183 Antisense RNA 1	16	Major sources
403	CCDC18-AS1	CCDC18 Antisense RNA 1	14	Major sources
404	CCDC26	CCDC26 Long Non-Coding RNA	26	Major sources
405	CCDC28A-AS1	CCDC28A Antisense RNA 1	17	Major sources
406	CCDC39-AS1	CCDC39 Antisense RNA 1	14	Major sources
407	CCDC54-AS1	CCDC54 Antisense RNA 1	14	Major sources
408	CCDC86-AS1	CCDC86 Antisense RNA 1	11	Major sources
409	CCDC88C-DT	CCDC88C Divergent Transcript	12	Major sources
410	CCDC90B-AS1	CCDC90B Antisense RNA 1	13	Major sources
411	CCEPR	Cervical Carcinoma Expressed PCNA Regulatory LncRNA	11	Major sources
412	CCL3-AS1	CCL3 Antisense RNA 1	11	Major sources
413	CCN2-AS1	CCN2 Antisense RNA 1	10	Major sources
414	CCND2-AS1	CCND2 Antisense RNA 1	17	Major sources
415	CCNO-DT	CCNO Divergent Transcript	14	Major sources
416	CCNT2-AS1	CCNT2 Antisense RNA 1	16	Major sources
417	CCNY-AS1	CCNY Antisense RNA 1	13	Major sources
418	CCR5AS	CCR5 Antisense RNA	15	Major sources
419	CD101-AS1	CD101 Antisense RNA 1	14	Major sources
420	CD109-AS1	CD109 Antisense RNA 1	14	Major sources
421	CD200R1L-AS1	CD200R1L Antisense RNA 1	14	Major sources
422	CD27-AS1	CD27 Antisense RNA 1	17	Major sources
423	CD2AP-DT	CD2AP Divergent Transcript	11	Major sources
424	CD2BP2-DT	CD2BP2 Divergent Transcript	13	Major sources
425	CD300LD-AS1	CD300LD Antisense RNA 1	25	Major sources
426	CD44-AS1	CD44 Antisense RNA 1	14	Major sources
427	CD44-DT	CD44 Divergent Transcript	14	Major sources
428	CD63-AS1	CD63 Antisense RNA 1	12	Major sources
429	CD81-AS1	CD81 Antisense RNA 1	16	Major sources
430	CD82-AS1	CD82 Antisense RNA 1	13	Major sources
431	CDC20-DT	CDC20 Divergent Transcript	13	Major sources
432	CDC37L1-DT	CDC37L1 Divergent Transcript	12	Major sources
433	CDC42-AS1	CDC42 Antisense RNA 1	9	Major sources
434	CDC42EP3-AS1	CDC42EP3 Antisense RNA 1	13	Major sources
435	CDC42-IT1	CDC42 Intronic Transcript 1	14	Major sources
436	CDH13-AS1	CDH13 Antisense RNA 1	11	Major sources
437	CDH13-AS2	CDH13 Antisense RNA 2	14	Major sources
438	CDH18-AS1	CDH18 Antisense RNA 1	10	Major sources
439	CDH23-AS1	CDH23 Antisense RNA 1	16	Major sources
440	CDH3-AS1	CDH3 Antisense RNA 1	14	Major sources
441	CDH8-AS1	CDH8 Antisense RNA 1	10	Major sources
442	CDIPTOSP	CDIP Transferase Opposite Strand, Pseudogene	18	Major sources
443	CDK13-DT	CDK13 Divergent Transcript	13	Major sources
444	CDK5R2-AS1	CDK5R2 Antisense RNA 1	11	Major sources
445	CDK6-AS1	CDK6 Antisense RNA 1	15	Major sources
446	CDKN1A-AS1	CDKN1A Antisense RNA 1	4	Major sources
447	CDKN2A-AS1	CDKN2A Antisense RNA 1	26	Major sources
448	CDKN2B-AS1	CDKN2B Antisense RNA 1	25	Major sources
449	CDR2-DT	CDR2 Divergent Transcript	13	Major sources
450	CDRT15P3	CDRT15 Pseudogene 3	22	Major sources
451	CDRT3	CMT1A Duplicated Region Transcript 3	8	Major sources
452	CDRT7	CMT1A Duplicated Region Transcript 7	13	Major sources
453	CDRT8	CMT1A Duplicated Region Transcript 8	14	Major sources
454	CDYL-AS1	CDYL Antisense RNA 1	11	Major sources
455	CEACAM16-AS1	CEACAM16, CEACAM19 And PVR Antisense RNA 1	15	Major sources
456	CEBPA-DT	CEBPA Divergent Transcript	19	Major sources
457	CEBPB-AS1	CEBPB Antisense RNA 1	13	Major sources
458	CECR3	Cat Eye Syndrome Chromosome Region, Candidate 3	19	Major sources
459	CECR7	Cat Eye Syndrome Chromosome Region, Candidate 7	18	Major sources
460	CECR9	Cat Eye Syndrome Chromosome Region, Candidate 9	18	Major sources
461	CEDORA	CDH13 Antisense Oligodendrocyte And Neuron Associated LncRNA	12	Major sources
462	CELF2-AS1	CELF2 Antisense RNA 1	20	Major sources
463	CELF2-AS2	CELF2 Antisense RNA 2	17	Major sources
464	CELF2-DT	CELF2 Divergent Transript	13	Major sources
465	CENATAC-DT	CENATAC Divergent Transcript	14	Major sources
466	CENPN-AS1	CENPN Antisense RNA 1	12	Major sources
467	CEP192-DT	CEP192 Divergent Transcript	12	Major sources
468	CEP250-AS1	CEP250 Antisense RNA 1	14	Major sources
469	CEP72-DT	CEP72 Divergent Transcript	13	Major sources
470	CEP83-DT	CEP83 Divergent Transcript	11	Major sources
471	CERNA1	Competing Endogenous LncRNA 1 For MiR-4707-5p And MiR-4767	14	Major sources
472	CERNA2	Competing Endogenous LncRNA 2 For MicroRNA Let-7b	13	Major sources
473	CERNA3	Competing Endogenous LncRNA 3 For MiR-645	13	Major sources
474	CEROX1	Cytoplasmic Endogenous Regulator Of Oxidative Phosphorylation 1	15	Major sources
475	CERS3-AS1	CERS3 Antisense RNA 1	16	Major sources
476	CERS6-AS1	CERS6 Antisense RNA 1	14	Major sources
477	CFAP100-DT	CFAP100 Divergent Transcript	14	Major sources
478	CFAP20DC-AS1	CFAP20DC Antisense RNA 1	15	Major sources
479	CFAP20DC-DT	CFAP20DC Divergent Transcript	13	Major sources
480	CFAP418-AS1	CFAP418 Antisense RNA 1	16	Major sources
481	CFAP44-AS1	CFAP44 Antisense RNA 1	15	Major sources
482	CFAP58-DT	CFAP58 Divergent Transcript	15	Major sources
483	CFAP61-AS1	CFAP61 Antisense RNA 1	13	Major sources
484	CFAP95-DT	CFAP95 Divergent Transcript	14	Major sources
485	CFLAR-AS1	CFLAR Antisense RNA 1	19	Major sources
486	CFTR-AS1	CFTR Antisense RNA 1	14	Major sources
487	CHAER1	Cardiac Hypertrophy Associated Epigenetic Regulator 1	7	Major sources
488	CHASERR	CHD2 Adjacent Suppressive Regulatory RNA	15	Major sources
489	CHD1-DT	CHD1 Divergent Transcript	13	Major sources
490	CHFR-DT	CHFR Divergent Transcript	13	Major sources
491	CHKA-DT	CHKA Divergent Transcript	13	Major sources
492	CHKB-CPT1B	CHKB-CPT1B Readthrough (NMD Candidate)	17	Major sources
493	CHKB-DT	CHKB Divergent Transcript	14	Major sources
494	CHL1-AS1	CHL1 Antisense RNA 1	14	Major sources
495	CHL1-AS2	CHL1 Antisense RNA 2	16	Major sources
496	CHMP1B-AS1	CHMP1B Antisense RNA 1	13	Major sources
497	CHMP3-AS1	CHMP3 And RNF103 Antisense RNA 1	14	Major sources
498	CHN2-AS1	CHN2 Antisense RNA 1	14	Major sources
499	CHODL-AS1	CHODL Antisense RNA 1	15	Major sources
500	CHRM3-AS1	CHRM3 Antisense RNA 1	13	Major sources
501	CHRM3-AS2	CHRM3 Antisense RNA 2	16	Major sources
502	CHROMR	Cholesterol Induced Regulator Of Metabolism RNA	15	Major sources
503	CHUK-DT	CHUK Divergent Transcript	12	Major sources
504	CIBAR1-DT	CIBAR1 Divergent Transcript	17	Major sources
505	CIRBP-AS1	CIRBP Antisense RNA 1	22	Major sources
506	CISTR	Chondrogenesis-Associated Transcript	16	Major sources
507	CKAP2-DT	CKAP2 Divergent Transcript	9	Major sources
508	CKMT2-AS1	CKMT2 Antisense RNA 1	15	Major sources
509	CLASP1-AS1	CLASP1 Antisense RNA 1	11	Major sources
510	CLCA4-AS1	CLCA4 Antisense RNA 1	15	Major sources
511	CLDN10-AS1	CLDN10 Antisense RNA 1	15	Major sources
512	CLDN14-AS1	CLDN14 Antisense RNA 1	16	Major sources
513	CLEC12A-AS1	CLEC12A Antisense RNA 1	14	Major sources
514	CLIP1-AS1	CLIP1 Antisense RNA 1	15	Major sources
515	CLLU1	Chronic Lymphocytic Leukemia Up-Regulated 1	25	Major sources
516	CLLU1-AS1	CLLU1 Antisense RNA 1	27	Major sources
517	CLMAT3	Colorectal Liver Metastasis Associated Transcript 3	15	Major sources
518	CLN8-AS1	CLN8 Antisense RNA 1	15	Major sources
519	CLRN1-AS1	CLRN1 Antisense RNA 1	20	Major sources
520	CLSTN2-AS1	CLSTN2 Antisense RNA 1	13	Major sources
521	CLYBL-AS1	CLYBL Antisense RNA 1	15	Major sources
522	CLYBL-AS2	CLYBL Antisense RNA 2	15	Major sources
523	CLYBL-AS3	CLYBL Antisense RNA 3	11	Major sources
524	CMKLR2-AS	CMKLR2 Antisense RNA	13	Major sources
525	CNIH3-AS1	CNIH3 Antisense RNA 1	13	Major sources
526	CNIH3-AS2	CNIH3 Antisense RNA 2	13	Major sources
527	CNN3-DT	CNN3 Divergent Transcript	15	Major sources
528	CNNM3-DT	CNNM3 Divergent Transcript	11	Major sources
529	CNOT10-AS1	CNOT10 Antisense RNA 1	13	Major sources
530	CNPY2-AS1	CNPY2 Antisense RNA 1	11	Major sources
531	CNTFR-AS1	CNTFR Antisense RNA 1	14	Major sources
532	CNTN4-AS1	CNTN4 Antisense RNA 1	14	Major sources
533	CNTN4-AS2	CNTN4 Antisense RNA 2	14	Major sources
534	CNTNAP2-AS1	CNTNAP2 Antisense RNA 1	11	Major sources
535	CNTNAP5-DT	CNTNAP5 Divergent Transcript	12	Major sources
536	COA6-AS1	COA6 Antisense RNA 1	14	Major sources
537	COL18A1-AS1	COL18A1 Antisense RNA 1	20	Major sources
538	COL18A1-AS2	COL18A1 Antisense RNA 2	15	Major sources
539	COL1A2-AS1	COL1A2 Antisense RNA 1	13	Major sources
540	COL25A1-DT	COL25A1 Divergent Transcript	19	Major sources
541	COL4A2-AS1	COL4A2 Antisense RNA 1	15	Major sources
542	COL4A2-AS2	COL4A2 Antisense RNA 2	20	Major sources
543	COL5A1-AS1	COL5A1 Antisense RNA 1	17	Major sources
544	COL6A2-DT	COL6A2 Divergent Transcript	13	Major sources
545	COLCA1	Colorectal Cancer Associated 1	26	Major sources
546	COMETT	Cytosolic Oncogenic Antisense To MET Transcript	16	Major sources
547	COP1-DT	COP1 Divergent Transcript	11	Major sources
548	COPB2-DT	COPB2 Divergent Transcript	15	Major sources
549	COPDA1	Chronic Obstructive Pulmonary Disease Associated LncRNA 1	13	Major sources
550	COPG2IT1	COPG2 Imprinted Transcript 1	14	Major sources
551	COPS8-DT	COPS8 Divergent Transcript	13	Major sources
552	COQ7-DT	COQ7 Divergent Transcript	14	Major sources
553	CORO1A-AS1	CORO1A Antisense RNA 1	14	Major sources
554	COSMOC	Cell Fate And Sterol Metabolism Associated Divergent Transcript Of MOCOS	14	Major sources
555	COX10-DT	COX10 Divergent Transcript	16	Major sources
556	CPB2-AS1	CPB2 Antisense RNA 1	17	Major sources
557	CPEB1-AS1	CPEB1 Antisense RNA 1	16	Major sources
558	CPEB2-DT	CPEB2 Divergent Transcript	14	Major sources
559	CPLANE1-AS1	CPLANE1 Antisense RNA 1	10	Major sources
560	CPMER	Cytoplasmic Mesoderm Regulator	13	Major sources
561	CPNE2-DT	CPNE2 Divergent Transcript	11	Major sources
562	CPNE8-AS1	CPNE8 Antisense RNA 1	13	Major sources
563	CPS1-IT1	CPS1 Intronic Transcript 1	19	Major sources
564	CPVL-AS1	CPVL Antisense RNA 1	11	Major sources
565	CPVL-AS2	CPVL Antisense RNA 2	14	Major sources
566	CR1-AS1	CR1 Antisense RNA 1	2	Major sources
567	CRADD-AS1	CRADD Antisense RNA 1	13	Major sources
568	CREB3L2-AS1	CREB3L2 Antisense RNA 1	14	Major sources
569	CRIM1-DT	CRIM1 Divergent Transcript	14	Major sources
570	CRMA	Cardiomyocyte Maturation Associated LncRNA	21	Major sources
571	CRNDE	Colorectal Neoplasia Differentially Expressed	22	Major sources
572	CRPPA-AS1	CRPPA Antisense RNA 1	16	Major sources
573	CRTC3-AS1	CRTC3 Antisense RNA 1	15	Major sources
574	CSE1L-DT	CSE1L Divergent Transcript	13	Major sources
575	CSGALNACT2-DT	CSGALNACT2 Divergent Transcript	10	Major sources
576	CSMD2-AS1	CSMD2 Antisense RNA 1	15	Major sources
577	CSNK1G2-AS1	CSNK1G2 Antisense RNA 1	25	Major sources
578	CSRP1-AS1	CSRP1 Antisense RNA 1	13	Major sources
579	CSRP3-AS1	CSRP3 And E2F8 Antisense RNA 1	14	Major sources
580	CSTF3-DT	CSTF3 Divergent Transcript	14	Major sources
581	CT62	Cancer/Testis Associated 62	26	Major sources
582	CT66	Cancer/Testis Associated Transcript 66	17	Major sources
583	CT69	Cancer/Testis Associated Transcript 69	15	Major sources
584	CT70	Cancer/Testis Associated Transcript 70	14	Major sources
585	CT75	Cancer/Testis Associated Transcript 75	14	Major sources
586	CTBP1-AS	CTBP1 Antisense RNA	14	Major sources
587	CTBP1-DT	CTBP1 Divergent Transcript	19	Major sources
588	CTCF-DT	CTCF Divergent Transcript	15	Major sources
589	CTDP1-DT	CTDP1 Divergent Transcript	16	Major sources
590	CTDSPL2-DT	CTDSPL2 Divergent Transcript	11	Major sources
591	CTNNA1-AS1	CTNNA1 Antisense RNA 1	14	Major sources
592	CTNNA2-AS1	CTNNA2 Antisense RNA 1	12	Major sources
593	CTNS-AS1	CTNS Antisense RNA 1	14	Major sources
594	CTTN-DT	CTTN Divergent Transcript	13	Major sources
595	CTXN2-AS1	CTXN2 Antisense RNA 1	15	Major sources
596	CXXC4-AS1	CXXC4 Antisense RNA 1	14	Major sources
597	CXXC5-AS1	CXXC5 Antisense RNA 1	15	Major sources
598	CYLD-AS1	CYLD Antisense RNA 1	16	Major sources
599	CYLD-AS2	CYLD Antisense RNA 2	13	Major sources
600	CYMP-AS1	CYMP Antisense RNA 1	13	Major sources
601	CYP17A1-AS1	CYP17A1 Antisense RNA 1	16	Major sources
602	CYP1B1-AS1	CYP1B1 Antisense RNA 1	22	Major sources
603	CYP26C1-DT	CYP26C1 Divergent Transcript	11	Major sources
604	CYP2U1-AS1	CYP2U1 And SGMS2 Antisense RNA 1	15	Major sources
605	CYP4A22-AS1	CYP4A22 Antisense RNA 1	16	Major sources
606	CYP51A1-AS1	CYP51A1 Antisense RNA 1	15	Major sources
607	CYTOR	Cytoskeleton Regulator RNA	23	Major sources
608	CYYR1-AS1	CYYR1 Antisense RNA 1	15	Major sources
609	CZIB-DT	CZIB Divergent Transcript	11	Major sources
610	DAAM2-AS1	DAAM2 Antisense RNA 1	15	Major sources
611	DAB1-AS1	DAB1 Antisense RNA 1	13	Major sources
612	DACOR1	DNMT1-Associated Colon Cancer Repressed LncRNA 1	6	Major sources
613	DACT3-AS1	DACT3 Antisense RNA 1	15	Major sources
614	DALIR	DNMT1-Associated Long Intergenic Non-Coding RNA	7	Major sources
615	DANCR	Differentiation Antagonizing Non-Protein Coding RNA	24	Major sources
616	DANT1	DXZ4 Associated Non-Coding Transcript 1, Proximal	14	Major sources
617	DANT2	DXZ4 Associated Non-Coding Transcript 2, Distal	15	Major sources
618	DAOA-AS1	DAOA Antisense RNA 1	20	Major sources
619	DAP-DT	DAP Divergent Transcript	13	Major sources
620	DAPK1-IT1	DAPK1 Intronic Transcript 1	15	Major sources
621	DARS1-AS1	DARS1 Antisense RNA 1	16	Major sources
622	DBET	D4Z4 Binding Element Transcript	14	Major sources
623	DBH-AS1	DBH Antisense RNA 1	20	Major sources
624	DBX2-AS1	DBX2 Antisense RNA 1	9	Major sources
625	DCAF8-DT	DCAF8 Divergent Transcript	15	Major sources
626	DCHS1-AS1	DCHS1 Antisense RNA 1	8	Major sources
627	DCST1-AS1	DCST1 Antisense RNA 1	16	Major sources
628	DCTN1-AS1	DCTN1 Antisense RNA 1	16	Major sources
629	DCTN6-DT	DCTN6 Divergent Transcript	12	Major sources
630	DCUN1D2-AS	DCUN1D2 Antisense RNA	13	Major sources
631	DCXR-DT	DCXR Divergent Transcript	14	Major sources
632	DDC-AS1	DDC Antisense RNA 1	15	Major sources
633	DDHD1-DT	DDHD1 Divergent Transcript	13	Major sources
634	DDIT4-AS1	DDIT4 Antisense RNA 1	8	Major sources
635	DDIT4L-AS1	DDIT4L Antisense RNA 1	12	Major sources
636	DDN-AS1	DDN And PRKAG1 Antisense RNA 1	14	Major sources
637	DDR1-DT	DDR1 Divergent Transcript	15	Major sources
638	DDX11-AS1	DDX11 Antisense RNA 1	16	Major sources
639	DDX19A-DT	DDX19A Divergent Transcript	15	Major sources
640	DDX39B-AS1	DDX39B Antisense RNA 1	13	Major sources
641	DDX3ILA1	DDX3 Interacting LncRNA 1	14	Major sources
642	DDX59-AS1	DDX59 Antisense RNA 1	14	Major sources
643	DELEC1	Deleted In Esophageal Cancer 1	27	Major sources
644	DENND2B-AS1	DENND2B Antisense RNA 1	14	Major sources
645	DENND3-AS1	DENND3 Antisense RNA 1	13	Major sources
646	DENND5B-AS1	DENND5B Antisense RNA 1	15	Major sources
647	DENND6A-AS1	DENND6A Antisense RNA 1	11	Major sources
648	DENND6A-DT	DENND6A Divergent Transcript	14	Major sources
649	DEPDC1-AS1	DEPDC1 Antisense RNA 1	14	Major sources
650	DEPTOR-AS1	DEPTOR Antisense RNA 1	11	Major sources
651	DGAT2-DT	DGAT2 Divergent Transcript	14	Major sources
652	DGCR11	DiGeorge Syndrome Critical Region Gene 11	19	Major sources
653	DGCR5	DiGeorge Syndrome Critical Region Gene 5	22	Major sources
654	DGUOK-AS1	DGUOK Antisense RNA 1	19	Major sources
655	DHCR24-DT	DHCR24 Divergent Transcript	13	Major sources
656	DHCR7-DT	DHCR7 Divergent Transcript	14	Major sources
657	DHDDS-AS1	DHDDS Antisense RNA 1	14	Major sources
658	DHRS4-AS1	DHRS4 Antisense RNA 1	22	Major sources
659	DHRSX-IT1	DHRSX Intronic Transcript 1	11	Major sources
660	DHX33-DT	DHX33 Divergent Transcript	11	Major sources
661	DHX35-DT	DHX35 Divergent Transcript	9	Major sources
662	DHX9-AS1	DHX9 Antisense RNA 1	11	Major sources
663	DIAPH1-AS1	DIAPH1 Antisense RNA 1	15	Major sources
664	DIAPH2-AS1	DIAPH2 Antisense RNA 1	20	Major sources
665	DIAPH3-AS1	DIAPH3 Antisense RNA 1	16	Major sources
666	DIAPH3-AS2	DIAPH3 Antisense RNA 2	13	Major sources
667	DICER1-AS1	DICER1 Antisense RNA 1	18	Major sources
668	DINOL	Damage Induced Long Noncoding RNA	11	Major sources
669	DIO2-AS1	DIO2 Antisense RNA 1	14	Major sources
670	DIO3OS	DIO3 Opposite Strand Upstream RNA	22	Major sources
671	DIP2A-IT1	DIP2A Intronic Transcript 1	14	Major sources
672	DIP2C-AS1	DIP2C Antisense RNA 1	27	Major sources
673	DIRC1	Disrupted In Renal Carcinoma 1	28	Major sources
674	DIRC3	Disrupted In Renal Carcinoma 3	22	Major sources
675	DIRC3-AS1	DIRC3 Antisense RNA 1	14	Major sources
676	DIS3L-AS1	DIS3L Antisense RNA 1	13	Major sources
677	DISC1FP1	DISC1 Fusion Partner 1	16	Major sources
678	DISC1-IT1	DISC1 Intronic Transcript 1	13	Major sources
679	DISC2	Disrupted In Schizophrenia 2	18	Major sources
680	DLEU1	Deleted In Lymphocytic Leukemia 1	31	Major sources
681	DLEU1-AS1	DLEU1 Antisense RNA 1	16	Major sources
682	DLEU2	Deleted In Lymphocytic Leukemia 2	25	Major sources
683	DLEU2L	Deleted In Lymphocytic Leukemia 2 Like	18	Major sources
684	DLEU7-AS1	DLEU7 Antisense RNA 1	19	Major sources
685	DLG1-AS1	DLG1 Antisense RNA 1	16	Major sources
686	DLG2-AS1	DLG2 Antisense RNA 1	8	Major sources
687	DLG2-AS2	DLG2 Antisense RNA 2	13	Major sources
688	DLG3-AS1	DLG3 Antisense RNA 1	16	Major sources
689	DLG5-AS1	DLG5 Antisense RNA 1	15	Major sources
690	DLGAP1-AS1	DLGAP1 Antisense RNA 1	17	Major sources
691	DLGAP1-AS2	DLGAP1 Antisense RNA 2	17	Major sources
692	DLGAP1-AS3	DLGAP1 Antisense RNA 3	16	Major sources
693	DLGAP1-AS4	DLGAP1 Antisense RNA 4	14	Major sources
694	DLGAP1-AS5	DLGAP1 Antisense RNA 5	14	Major sources
695	DLGAP2-AS1	DLGAP2 Antisense RNA 1	13	Major sources
696	DLGAP4-AS1	DLGAP4 Antisense RNA 1	16	Major sources
697	DLX2-DT	DLX2 Divergent Transcript	15	Major sources
698	DLX6-AS1	DLX6 Antisense RNA 1	23	Major sources
699	DLX6-AS2	DLX6 Antisense RNA 2	6	Major sources
700	DM1-AS	DM1 Locus Antisense RNA	15	Major sources
701	DMD-AS3	DMD Antisense RNA 3	10	Major sources
702	DMTF1-AS1	DMTF1 Antisense RNA 1	15	Major sources
703	DMXL1-DT	DMXL1 Divergent Transcript	14	Major sources
704	DNAAF3-AS1	DNAAF3 Antisense RNA 1	14	Major sources
705	DNAAF4-CCPG1	DNAAF4-CCPG1 Readthrough (NMD Candidate)	13	Major sources
706	DNAH10OS	Dynein Axonemal Heavy Chain 10 Opposite Strand	24	Major sources
707	DNAH17-AS1	DNAH17 Antisense RNA 1	15	Major sources
708	DNAH8-AS1	DNAH8 Antisense RNA 1	14	Major sources
709	DNAH8-DT	DNAH8 Divergent Transcript	10	Major sources
710	DNAJA2-DT	DNAJA2 Divergent Transcript	11	Major sources
711	DNAJA4-DT	DNAJA4 Divergent Transcript	11	Major sources
712	DNAJB5-DT	DNAJB5 Divergent Transcript	13	Major sources
713	DNAJB8-AS1	DNAJB8 Antisense RNA 1	16	Major sources
714	DNAJC27-AS1	DNAJC27 Antisense RNA 1	17	Major sources
715	DNAJC3-DT	DNAJC3 Divergent Transcript	16	Major sources
716	DNAJC9-AS1	DNAJC9 And MRPS16 Antisense RNA 1	21	Major sources
717	DNM3-IT1	DNM3 Intronic Transcript 1	14	Major sources
718	DNM3OS	DNM3 Opposite Strand/Antisense RNA	20	Major sources
719	DNMBP-AS1	DNMBP Antisense RNA 1	19	Major sources
720	DNMT3L-AS1	DNMT3L Antisense RNA 1	13	Major sources
721	DNPEP-AS1	DNPEP Antisense RNA 1	12	Major sources
722	DOCK4-AS1	DOCK4 Antisense RNA 1	15	Major sources
723	DOCK6-AS1	DOCK6 Antisense RNA 1	15	Major sources
724	DOCK7-DT	DOCK7 Divergent Transcript	11	Major sources
725	DOCK8-AS1	DOCK8 Antisense RNA 1	28	Major sources
726	DOCK8-AS2	DOCK8 Antisense RNA 2	11	Major sources
727	DOCK9-AS1	DOCK9 Antisense RNA 1	14	Major sources
728	DOCK9-DT	DOCK9 Divergent Transcript	16	Major sources
729	DPH1-AS1	DPH1 Antisense RNA 1	12	Major sources
730	DPH5-DT	DPH5 Divergent Transcript	14	Major sources
731	DPH6-DT	DPH6 Divergent Transcript	15	Major sources
732	DPP10-AS1	DPP10 Antisense RNA 1	17	Major sources
733	DPP10-AS2	DPP10 Antisense RNA 2	9	Major sources
734	DPP10-AS3	DPP10 Antisense RNA 3	13	Major sources
735	DPP3-DT	DPP3 Divergent Transcript	14	Major sources
736	DPP4-DT	DPP4 Divergent Transcript	13	Major sources
737	DPP9-AS1	DPP9 Antisense RNA 1	17	Major sources
738	DPY19L3-DT	DPY19L3 Divergent Transcript	14	Major sources
739	DPYD-AS1	DPYD Antisense RNA 1	18	Major sources
740	DPYD-AS2	DPYD Antisense RNA 2	15	Major sources
741	DPYD-IT1	DPYD Intronic Transcript 1	11	Major sources
742	DRAIC	Downregulated RNA In Cancer, Inhibitor Of Cell Invasion And Migration	16	Major sources
743	DSCAM-AS1	DSCAM Antisense RNA 1	17	Major sources
744	DSCAM-IT1	DSCAM Intronic Transcript 1	12	Major sources
745	DSCAS	DSC1/DSC2 Antisense RNA	16	Major sources
746	DSCR10	Down Syndrome Critical Region 10	21	Major sources
747	DSCR4	Down Syndrome Critical Region 4	29	Major sources
748	DSCR4-IT1	DSCR4 Intronic Transcript 1	10	Major sources
749	DSCR8	Down Syndrome Critical Region 8	26	Major sources
750	DSCR9	Down Syndrome Critical Region 9	27	Major sources
751	DSEL-AS1	DSEL Antisense RNA 1	13	Major sources
752	DSG1-AS1	DSG1 Antisense RNA 1	16	Major sources
753	DSG2-AS1	DSG2 Antisense RNA 1	14	Major sources
754	DSP-AS1	DSP Antisense RNA 1	16	Major sources
755	DST-AS1	DST Antisense RNA 1	15	Major sources
756	DTD1-AS1	DTD1 Antisense RNA 1	13	Major sources
757	DTNB-AS1	DTNB Antisense RNA 1	13	Major sources
758	DUBR	DPPA2 Upstream Binding RNA	17	Major sources
759	DUSP5-DT	DUSP5 Divergent Transcript	11	Major sources
760	DUT-AS1	DUT Antisense RNA 1	13	Major sources
761	DYM-AS1	DYM Antisense RNA 1	15	Major sources
762	DYNC1LI2-DT	DYNC1LI2 Divergent Transcript	13	Major sources
763	DYNLL2-DT	DYNLL2 Divergent Transcript	13	Major sources
764	DYNLRB2-AS1	DYNLRB2 Antisense RNA 1	15	Major sources
765	DYRK3-AS1	DYRK3 Antisense RNA 1	13	Major sources
766	E2F3-IT1	E2F3 Intronic Transcript 1	14	Major sources
767	E2F5-DT	E2F5 Divergent Transcript	13	Major sources
768	EAF1-AS1	EAF1 Antisense RNA 1	15	Major sources
769	EBF3-AS1	EBF3 Antisense RNA 1	9	Major sources
770	ECE1-AS1	ECE1 Antisense RNA 1	13	Major sources
771	ECI1-AS1	ECI1 Antisense RNA 1	10	Major sources
772	ECI2-DT	ECI2 Divergent Transcript	13	Major sources
773	EDIL3-DT	EDIL3 Divergent Transcript	15	Major sources
774	EDNRB-AS1	EDNRB Antisense RNA 1	16	Major sources
775	EDRF1-AS1	EDRF1 Antisense RNA 1	14	Major sources
776	EDRF1-DT	EDRF1 Divergent Transcript	13	Major sources
777	EEF1A1-AS1	EEF1A1 Antisense RNA 1	13	Major sources
778	EFCAB10-AS1	EFCAB10 Antisense RNA 1	10	Major sources
779	EFCAB13-DT	EFCAB13 Divergent Transcript	16	Major sources
780	EFCAB14-AS1	EFCAB14 Antisense RNA 1	14	Major sources
781	EFCAB6-AS1	EFCAB6 Antisense RNA 1	14	Major sources
782	EFCAB6-DT	EFCAB6 Divergent Transcript	13	Major sources
783	EFHD2-AS1	EFHD2 Antisense RNA 1	13	Major sources
784	EGFLAM-AS1	EGFLAM Antisense RNA 1	16	Major sources
785	EGFLAM-AS2	EGFLAM Antisense RNA 2	16	Major sources
786	EGFLAM-AS3	EGFLAM Antisense RNA 3	10	Major sources
787	EGFLAM-AS4	EGFLAM Antisense RNA 4	13	Major sources
788	EGFR-AS1	EGFR Antisense RNA 1	18	Major sources
789	EGILA	EGFR Interacting LncRNA	15	Major sources
790	EGLN3-AS1	EGLN3 Antisense RNA 1	13	Major sources
791	EGOT	Eosinophil Granule Ontogeny Transcript	22	Major sources
792	EHBP1-AS1	EHBP1 Antisense RNA 1	15	Major sources
793	EHD4-AS1	EHD4 Antisense RNA 1	15	Major sources
794	EHHADH-AS1	EHHADH Antisense RNA 1	14	Major sources
795	EHMT2-AS1	EHMT2 And SLC44A4 Antisense RNA 1	12	Major sources
796	EIF1AX-AS1	EIF1AX Antisense RNA 1	13	Major sources
797	EIF1B-AS1	EIF1B Antisense RNA 1	14	Major sources
798	EIF2AK3-DT	EIF2AK3 Divergent Transcript	13	Major sources
799	EIF2B5-DT	EIF2B5 Divergent Transcript	10	Major sources
800	EIF3J-DT	EIF3J Divergent Transcript	16	Major sources
801	EIF5-DT	EIF5 Divergent Transcript	15	Major sources
802	EIPR1-IT1	EIPR1 Intronic Transcript 1	13	Major sources
803	ELAVL4-AS1	ELAVL4 Antisense RNA 1	12	Major sources
804	ELDR	EGFR Long Non-Coding Downstream RNA	15	Major sources
805	ELF3-AS1	ELF3 Antisense RNA 1	16	Major sources
806	ELFN1-AS1	ELFN1 Antisense RNA 1	13	Major sources
807	ELMO1-AS1	ELMO1 Antisense RNA 1	14	Major sources
808	ELN-AS1	ELN Antisense RNA 1	16	Major sources
809	ELOA-AS1	ELOA Antisense RNA 1	14	Major sources
810	ELOVL2-AS1	ELOVL2 Antisense RNA 1	16	Major sources
811	EMC1-AS1	EMC1 Antisense RNA 1	14	Major sources
812	EMC3-AS1	EMC3 Antisense RNA 1	15	Major sources
813	EMICERI	EQTN MOB3B IFNK C9orf72 Enhancer RNA I	2	Major sources
814	EML2-AS1	EML2 Antisense RNA 1	13	Major sources
815	EML4-AS1	EML4 Antisense RNA 1	13	Major sources
816	EML6-AS1	EML6 Antisense RNA 1	13	Major sources
817	EMSLR	E2F1 MRNA Stabilizing LncRNA	14	Major sources
818	EMSY-DT	EMSY Divergent Transcript	12	Major sources
819	EMX2OS	EMX2 Opposite Strand/Antisense RNA	22	Major sources
820	EN2-DT	EN2 Divergent Transcript	13	Major sources
821	ENEMAL	Enhancer LncRNA Neighbor Of NEAT1 And MALAT1	9	Major sources
822	ENO1-AS1	ENO1 Antisense RNA 1	15	Major sources
823	ENOX1-AS1	ENOX1 Antisense RNA 1	11	Major sources
824	ENOX1-AS2	ENOX1 Antisense RNA 2	11	Major sources
825	ENOX2-AS1	ENOX2 Antisense RNA 1	6	Major sources
826	ENTPD1-AS1	ENTPD1 Antisense RNA 1	18	Major sources
827	ENTPD3-AS1	ENTPD3 Antisense RNA 1	17	Major sources
828	ENTPD4-DT	ENTPD4 Divergent Transcript	13	Major sources
829	EOGT-DT	EOGT Divergent Transcript	11	Major sources
830	EOLA1-DT	EOLA1 Divergent Transcript	16	Major sources
831	EOLA2-DT	EOLA2 Divergent Transcript	16	Major sources
832	EP300-AS1	EP300 Antisense RNA 1	15	Major sources
833	EPB41L1-AS1	EPB41L1 Antisense RNA 1	14	Major sources
834	EPB41L4A-AS1	EPB41L4A Antisense RNA 1	20	Major sources
835	EPB41L4A-DT	EPB41L4A Divergent Transcript	21	Major sources
836	EPC1-AS1	EPC1 Antisense RNA 1	13	Major sources
837	EPC1-AS2	EPC1 Antisense RNA 2	11	Major sources
838	EPCAM-DT	EPCAM Divergent Transcript	14	Major sources
839	EPCART	ERG-Positive Prostate Cancer Associated Androgen Responsive Transcript	5	Major sources
840	EPCIP-AS1	EPCIP Antisense RNA 1	25	Major sources
841	EPHA1-AS1	EPHA1 Antisense RNA 1	15	Major sources
842	EPHA2-AS1	EPHA2 Antisense RNA 1	15	Major sources
843	EPHA5-AS1	EPHA5 Antisense RNA 1	14	Major sources
844	EPIC1	Epigenetically Induced MYC Interacting LncRNA 1	13	Major sources
845	EPIST	Esophagus Epithelial Intergenic Associated Transcript	17	Major sources
846	EPM2A-DT	EPM2A Divergent Transcript	16	Major sources
847	EPN2-AS1	EPN2 Antisense RNA 1	15	Major sources
848	EPN2-IT1	EPN2 Intronic Transcript 1	12	Major sources
849	EPS15-AS1	EPS15 Antisense RNA 1	14	Major sources
850	ERBIN-DT	ERBIN Divergent Transcript	10	Major sources
851	ERC2-IT1	ERC2 Intronic Transcript 1	22	Major sources
852	ERCC6L2-AS1	ERCC6L2 Antisense RNA 1	21	Major sources
853	ERCC8-AS1	ERCC8 Antisense RNA 1	11	Major sources
854	ERI3-IT1	ERI3 Intronic Transcript 1	15	Major sources
855	ERICD	E2F1-Regulated Inhibitor Of Cell Death	14	Major sources
856	ERICH2-DT	ERICH2 Divergent Transcript	14	Major sources
857	ERICH3-AS1	ERICH3 Antisense RNA 1	11	Major sources
858	ERICH6-AS1	ERICH6 Antisense RNA 1	14	Major sources
859	ERLNC1	Estrogen Receptor Responsive LncRNA 1	15	Major sources
860	ERRFI1-DT	ERRFI1 Divergent Transcript	14	Major sources
861	ERVK13-1	Endogenous Retrovirus Group K13 Member 1	24	Major sources
862	ESAM-AS1	ESAM Antisense RNA 1	15	Major sources
863	ESRG	Embryonic Stem Cell Related	22	Major sources
864	ETNK1-DT	ETNK1 Divergent Transcript	12	Major sources
865	ETS1-AS1	ETS1 Antisense RNA 1	14	Major sources
866	ETS2-AS1	ETS2 Antisense RNA 1	12	Major sources
867	ETV5-AS1	ETV5 Antisense RNA 1	13	Major sources
868	ETV7-AS1	ETV7 And PTX1 Antisense RNA 1	12	Major sources
869	EVA1A-AS	EVA1A Antisense RNA	12	Major sources
870	EVX1-AS	EVX1 Antisense RNA	17	Major sources
871	EWSAT1	Ewing Sarcoma Associated Transcript 1	21	Major sources
872	EXO5-DT	EXO5 Divergent Transcript	14	Major sources
873	EXOC3-AS1	EXOC3 Antisense RNA 1	26	Major sources
874	EXOSC10-AS1	EXOSC10 Antisense RNA 1	12	Major sources
875	EXTL3-AS1	EXTL3 Antisense RNA 1	16	Major sources
876	EYA2-AS1	EYA2 Antisense RNA 1	13	Major sources
877	EZR-AS1	EZR Antisense RNA 1	15	Major sources
878	F10-AS1	F10 Antisense RNA 1	16	Major sources
879	F11-AS1	F11 Antisense RNA 1	16	Major sources
880	FABP6-AS1	FABP6 Antisense RNA 1	13	Major sources
881	FAF1-AS1	FAF1 Antisense RNA 1	10	Major sources
882	FALEC	Focally Amplified Long Non-Coding RNA In Epithelial Cancer	17	Major sources
883	FAM106A	Family With Sequence Similarity 106 Member A	23	Major sources
884	FAM106B	Family With Sequence Similarity 106 Member B	14	Major sources
885	FAM106C	Family With Sequence Similarity 106 Member C	14	Major sources
886	FAM111A-DT	FAM111A Divergent Transcript	15	Major sources
887	FAM131B-AS1	FAM131B Antisense RNA 1	11	Major sources
888	FAM131B-AS2	FAM131B Antisense RNA 2	15	Major sources
889	FAM135A-AS1	FAM135A Antisense RNA 1	13	Major sources
890	FAM138A	Family With Sequence Similarity 138 Member A	13	Major sources
891	FAM138B	Family With Sequence Similarity 138 Member B	14	Major sources
892	FAM138C	Family With Sequence Similarity 138 Member C	15	Major sources
893	FAM138D	Family With Sequence Similarity 138 Member D	17	Major sources
894	FAM138E	Family With Sequence Similarity 138 Member E	13	Major sources
895	FAM138F	Family With Sequence Similarity 138 Member F	13	Major sources
896	FAM13A-AS1	FAM13A Antisense RNA 1	20	Major sources
897	FAM13B-AS1	FAM13B Antisense RNA 1	15	Major sources
898	FAM151B-DT	FAM151B Divergent Transcript	11	Major sources
899	FAM157A	Family With Sequence Similarity 157 Member A	23	Major sources
900	FAM157B	Family With Sequence Similarity 157 Member B	17	Major sources
901	FAM157C	Family With Sequence Similarity 157 Member C	19	Major sources
902	FAM167A-AS1	FAM167A Antisense RNA 1	23	Major sources
903	FAM169A-AS1	FAM169A Antisense RNA 1	14	Major sources
904	FAM170B-AS1	FAM170B Antisense RNA 1	15	Major sources
905	FAM174A-DT	FAM174A Divergent Transcript	11	Major sources
906	FAM181A-AS1	FAM181A Antisense RNA 1	18	Major sources
907	FAM182A	Family With Sequence Similarity 182 Member A	23	Major sources
908	FAM182B	Family With Sequence Similarity 182 Member B	24	Major sources
909	FAM193B-DT	FAM193B Divergent Transcript	11	Major sources
910	FAM197Y2	Family With Sequence Similarity 197 Y-Linked Member 2	14	Major sources
911	FAM197Y3	Family With Sequence Similarity 197 Y-Linked Member 3	10	Major sources
912	FAM197Y4	Family With Sequence Similarity 197 Y-Linked Member 4	9	Major sources
913	FAM197Y5	Family With Sequence Similarity 197 Y-Linked Member 5	11	Major sources
914	FAM197Y6	Family With Sequence Similarity 197 Y-Linked Member 6	10	Major sources
915	FAM197Y7	Family With Sequence Similarity 197 Y-Linked Member 7	11	Major sources
916	FAM197Y8	Family With Sequence Similarity 197 Y-Linked Member 8	7	Major sources
917	FAM197Y9	Family With Sequence Similarity 197 Y-Linked Member 9	10	Major sources
918	FAM201A	Family With Sequence Similarity 201 Member A	23	Major sources
919	FAM201B	Family With Sequence Similarity 201 Member B	14	Major sources
920	FAM215A	Family With Sequence Similarity 215 Member A	26	Major sources
921	FAM215B	Family With Sequence Similarity 215 Member B	10	Major sources
922	FAM218A	Family With Sequence Similarity 218 Member A	28	Major sources
923	FAM222A-AS1	FAM222A Antisense RNA 1	16	Major sources
924	FAM223A	Family With Sequence Similarity 223 Member A	17	Major sources
925	FAM223B	Family With Sequence Similarity 223 Member B	14	Major sources
926	FAM224A	Family With Sequence Similarity 224 Member A	13	Major sources
927	FAM224B	Family With Sequence Similarity 224 Member B	14	Major sources
928	FAM225A	Family With Sequence Similarity 225 Member A	16	Major sources
929	FAM225B	Family With Sequence Similarity 225 Member B	17	Major sources
930	FAM226A	Family With Sequence Similarity 226 Member A	13	Major sources
931	FAM226B	Family With Sequence Similarity 226 Member B	16	Major sources
932	FAM230A	Family With Sequence Similarity 230 Member A	14	Major sources
933	FAM230B	Family With Sequence Similarity 230 Member B	14	Major sources
934	FAM230C	Family With Sequence Similarity 230 Member C	14	Major sources
935	FAM230D	Family With Sequence Similarity 230 Member D	11	Major sources
936	FAM230E	Family With Sequence Similarity 230 Member E	12	Major sources
937	FAM230F	Family With Sequence Similarity 230 Member F	10	Major sources
938	FAM230G	Family With Sequence Similarity 230 Member G	9	Major sources
939	FAM230H	Family With Sequence Similarity 230 Member H	12	Major sources
940	FAM230I	Family With Sequence Similarity 230 Member I	14	Major sources
941	FAM230J	Family With Sequence Similarity 230 Member J	12	Major sources
942	FAM238A	Family With Sequence Similarity 238 Member A	15	Major sources
943	FAM238B	Family With Sequence Similarity 238 Member B	11	Major sources
944	FAM238C	Family With Sequence Similarity 238 Member C	15	Major sources
945	FAM239C	Family With Sequence Similarity 239 Member C	10	Major sources
946	FAM242A	Family With Sequence Similarity 242 Member A	14	Major sources
947	FAM242B	Family With Sequence Similarity 242 Member B	8	Major sources
948	FAM242C	Family With Sequence Similarity 242 Member C	13	Major sources
949	FAM242D	Family With Sequence Similarity 242 Member D	9	Major sources
950	FAM242E	Family With Sequence Similarity 242 Member E	10	Major sources
951	FAM242F	Family With Sequence Similarity 242 Member F	9	Major sources
952	FAM245A	Family With Sequence Similarity 245 Member A	14	Major sources
953	FAM245B	Family With Sequence Similarity 245 Member B	8	Major sources
954	FAM247A	Family With Sequence Similarity 247 Member A	7	Major sources
955	FAM247B	Family With Sequence Similarity 247 Member B	7	Major sources
956	FAM247C	Family With Sequence Similarity 247 Member C	4	Major sources
957	FAM247D	Family With Sequence Similarity 247 Member D	6	Major sources
958	FAM27B	Family With Sequence Similarity 27 Member B	15	Major sources
959	FAM27C	Family With Sequence Similarity 27 Member C	19	Major sources
960	FAM27D1	Family With Sequence Similarity 27 Member D1	13	Major sources
961	FAM27E2	Family With Sequence Similarity 27 Member E2	13	Major sources
962	FAM27E3	Family With Sequence Similarity 27 Member E3	20	Major sources
963	FAM27E4	Family With Sequence Similarity 27 Member E4	4	Major sources
964	FAM27E5	Family With Sequence Similarity E5	14	Major sources
965	FAM30A	Family With Sequence Similarity 30 Member A	22	Major sources
966	FAM30B	Family With Sequence Similarity 30 Member B	5	Major sources
967	FAM30C	Family With Sequence Similarity 30 Member C	9	Major sources
968	FAM3D-AS1	FAM3D Antisense RNA 1	15	Major sources
969	FAM41AY1	Family With Sequence Similarity 41 Member A, Y-Linked 1	11	Major sources
970	FAM41AY2	Family With Sequence Similarity 41 Member A, Y-Linked 2	13	Major sources
971	FAM41C	Family With Sequence Similarity 41 Member C	15	Major sources
972	FAM53B-AS1	FAM53B Antisense RNA 1	14	Major sources
973	FAM66A	Family With Sequence Similarity 66 Member A	16	Major sources
974	FAM66B	Family With Sequence Similarity 66 Member B	17	Major sources
975	FAM66C	Family With Sequence Similarity 66 Member C	15	Major sources
976	FAM66D	Family With Sequence Similarity 66 Member D	18	Major sources
977	FAM66E	Family With Sequence Similarity 66 Member E	13	Major sources
978	FAM74A1	Family With Sequence Similarity 74 Member A1	19	Major sources
979	FAM74A3	Family With Sequence Similarity 74 Member A3	14	Major sources
980	FAM74A4	Family With Sequence Similarity 74 Member A4	19	Major sources
981	FAM74A6	Family With Sequence Similarity 74 Member A6	11	Major sources
982	FAM74A7	Family With Sequence Similarity 74 Member A7	13	Major sources
983	FAM78B-AS1	FAM78B Antisense RNA 1	12	Major sources
984	FAM83A-AS1	FAM83A Antisense RNA 1	16	Major sources
985	FAM83A-AS2	FAM83A Antisense RNA 2	11	Major sources
986	FAM83C-AS1	FAM83C Antisense RNA 1	17	Major sources
987	FAM85A	Family With Sequence Similarity 85 Member A	11	Major sources
988	FAM85B	Family With Sequence Similarity 85 Member B	15	Major sources
989	FAM86B2-DT	FAM86B2 Divergent Transcript	10	Major sources
990	FAM87A	Family With Sequence Similarity 87 Member A	19	Major sources
991	FAM87B	Family With Sequence Similarity 87 Member B	21	Major sources
992	FAM88B	Family With Sequence Similarity 88 Member B	10	Major sources
993	FAM88C	Family With Sequence Similarity 88 Member C	10	Major sources
994	FAM88D	Family With Sequence Similarity 88 Member D	9	Major sources
995	FAM88E	Family With Sequence Similarity 88 Member E	10	Major sources
996	FAM88F	Family With Sequence Similarity 88 Member F	9	Major sources
997	FAM95A	Family With Sequence Similarity 95 Member A	8	Major sources
998	FAM95B1	Family With Sequence Similarity 95 Member B1	10	Major sources
999	FAM95C	Family With Sequence Similarity 95 Member C	12	Major sources
1000	FAM99A	Family With Sequence Similarity 99 Member A	17	Major sources
1001	FAM99B	Family With Sequence Similarity 99 Member B	16	Major sources
1002	FANK1-AS1	FANK1 Antisense RNA 1	11	Major sources
1003	FAR1-IT1	FAR1 Intronic Transcript 1	13	Major sources
1004	FARP1-AS1	FARP1 Antisense RNA 1	11	Major sources
1005	FARS2-AS1	FARS2 Antisense RNA 1	13	Major sources
1006	FARSA-AS1	FARSA Antisense RNA 1	13	Major sources
1007	FAS-AS1	FAS Antisense RNA 1	15	Major sources
1008	FBN1-DT	FBN1 Divergent Transcript	13	Major sources
1009	FBXL19-AS1	FBXL19 Antisense RNA 1	21	Major sources
1010	FBXO34-AS1	FBXO34 Antisense RNA 1	13	Major sources
1011	FBXO36-IT1	FBXO36 Intronic Transcript 1	11	Major sources
1012	FBXO38-DT	FBXO38 Divergent Transcript	13	Major sources
1013	FBXO3-DT	FBXO3 Divergent Transcript	13	Major sources
1014	FBXW7-AS1	FBXW7 Antisense RNA 1	17	Major sources
1015	FCHO2-DT	FCHO2 Divergent Transcript	13	Major sources
1016	FENDRR	FOXF1 Adjacent Non-Coding Developmental Regulatory RNA	21	Major sources
1017	FER1L6-AS1	FER1L6 Antisense RNA 1	23	Major sources
1018	FER1L6-AS2	FER1L6 Antisense RNA 2	21	Major sources
1019	FEZF1-AS1	FEZF1 Antisense RNA 1	18	Major sources
1020	FGD5-AS1	FGD5 Antisense RNA 1	17	Major sources
1021	FGF10-AS1	FGF10 Antisense RNA 1	17	Major sources
1022	FGF12-AS1	FGF12 Antisense RNA 1	13	Major sources
1023	FGF12-AS2	FGF12 Antisense RNA 2	13	Major sources
1024	FGF12-AS3	FGF12 Antisense RNA 3	11	Major sources
1025	FGF13-AS1	FGF13 Antisense RNA 1	16	Major sources
1026	FGF14-AS1	FGF14 Antisense RNA 1	13	Major sources
1027	FGF14-AS2	FGF14 Antisense RNA 2	16	Major sources
1028	FGF14-IT1	FGF14 Intronic Transcript 1	16	Major sources
1029	FGGY-DT	FGGY Divergent Transcript	11	Major sources
1030	FHAD1-AS1	FHAD1 Antisense RNA 1	14	Major sources
1031	FHIP1A-DT	FHIP1A Divergent Transcript	12	Major sources
1032	FIBCD1-AS1	FIBCD1 Antisense RNA 1	13	Major sources
1033	FIGNL2-DT	FIGNL2 Divergent Transcript	13	Major sources
1034	FILNC1	FOXO Induced Long Non-Coding RNA 1	15	Major sources
1035	FIRRE	Firre Intergenic Repeating RNA Element	17	Major sources
1036	FKBP14-AS1	FKBP14 Antisense RNA 1	14	Major sources
1037	FKTN-AS1	FKTN Antisense RNA 1	12	Major sources
1038	FLG-AS1	FLG Antisense RNA 1	19	Major sources
1039	FLICR	FOXP3 Regulating Long Intergenic Non-Coding RNA	8	Major sources
1040	FLNB-AS1	FLNB Antisense RNA 1	15	Major sources
1041	FLNC-AS1	FLNC Antisense RNA 1	16	Major sources
1042	FLRT2-AS1	FLRT2 Antisense RNA 1	14	Major sources
1043	FLVCR1-DT	FLVCR1 Divergent Transcript	19	Major sources
1044	FLVCR2-AS1	FLVCR2 Antisense RNA 1	16	Major sources
1045	FMNL1-AS1	FMNL1 Antisense RNA 1	13	Major sources
1046	FMNL1-DT	FMNL1 Divergent Transcript	17	Major sources
1047	FMR1-AS1	FMR1 Antisense RNA 1	18	Major sources
1048	FMR1-IT1	FMR1 Intronic Transcript 1	13	Major sources
1049	FN1-DT	FN1 Divergent Transcript	13	Major sources
1050	FNDC1-AS1	FNDC1 Antisense RNA 1	13	Major sources
1051	FNDC1-IT1	FNDC1 Intronic Transcript 1	12	Major sources
1052	FOCAD-AS1	FOCAD Antisense RNA 1	13	Major sources
1053	FOSL2-AS1	FOSL2 Antisense RNA 1	13	Major sources
1054	FOXC2-AS1	FOXC2 Antisense RNA 1	17	Major sources
1055	FOXCUT	FOXC1 Upstream Transcript	14	Major sources
1056	FOXD1-AS1	FOXD1 Antisense RNA 1	13	Major sources
1057	FOXD2-AS1	FOXD2 Adjacent Opposite Strand RNA 1	18	Major sources
1058	FOXD3-AS1	FOXD3 Antisense RNA 1	18	Major sources
1059	FOXF2-DT	FOXF2 Divergent Transcript	13	Major sources
1060	FOXG1-AS1	FOXG1 Antisense RNA 1	16	Major sources
1061	FOXL3-OT1	FOXL3 Overlapping Transcript 1	12	Major sources
1062	FOXN3-AS1	FOXN3 Antisense RNA 1	16	Major sources
1063	FOXN3-AS2	FOXN3 Antisense RNA 2	16	Major sources
1064	FOXO6-AS1	FOXO6 Antisense RNA 1	13	Major sources
1065	FOXP1-AS1	FOXP1 Antisense RNA 1	16	Major sources
1066	FOXP1-DT	FOXP1 Divergent Transcript	13	Major sources
1067	FOXP1-IT1	FOXP1 Intronic Transcript 1	17	Major sources
1068	FOXP4-AS1	FOXP4 Antisense RNA 1	18	Major sources
1069	FPASL	Fibroblast Proliferation Associated LncRNA	9	Major sources
1070	FREM2-AS1	FREM2 Antisense RNA 1	11	Major sources
1071	FRG1-DT	FRG1 Divergent Transcript	15	Major sources
1072	FRGCA	FOXM1-Regulated, Gastric Cancer Associated	16	Major sources
1073	FRMD3-AS1	FRMD3 Antisense RNA 1	13	Major sources
1074	FRMD4A-AS1	FRMD4A Antisense RNA 1	12	Major sources
1075	FRMD6-AS1	FRMD6 Antisense RNA 1	21	Major sources
1076	FRMD6-AS2	FRMD6 Antisense RNA 2	17	Major sources
1077	FRMPD3-AS1	FRMPD3 Antisense RNA 1	11	Major sources
1078	FRMPD4-AS1	FRMPD4 Antisense RNA 1	11	Major sources
1079	FRY-AS1	FRY Antisense RNA 1	15	Major sources
1080	FSIP2-AS1	FSIP2 Antisense RNA 1	16	Major sources
1081	FSIP2-AS2	FSIP2 Antisense RNA 2	14	Major sources
1082	FTCD-AS1	FTCD Antisense RNA 1	16	Major sources
1083	FTO-IT1	FTO Intronic Transcript 1	13	Major sources
1084	FTX	FTX Transcript, XIST Regulator	21	Major sources
1085	FUT8-AS1	FUT8 Antisense RNA 1	13	Major sources
1086	FXYD6-AS1	FXYD6 Antisense RNA 1	14	Major sources
1087	FZD10-AS1	FZD10 Antisense Divergent Transcript	16	Major sources
1088	FZD4-DT	FZD4 Divergent Transcript	14	Major sources
1089	G2E3-AS1	G2E3 Antisense RNA 1	15	Major sources
1090	GABARAPL1-AS1	GABARAPL1 Antisense RNA 1	13	Major sources
1091	GABPB1-AS1	GABPB1 Antisense RNA 1	17	Major sources
1092	GABPB1-IT1	GABPB1 Intronic Transcript	16	Major sources
1093	GABRA6-AS1	GABRA6 Antisense RNA 1	2	Major sources
1094	GABRG3-AS1	GABRG3 Antisense RNA 1	15	Major sources
1095	GACAT1	Gastric Cancer Associated Transcript 1	13	Major sources
1096	GACAT2	Gastric Cancer Associated Transcript 2	17	Major sources
1097	GACAT3	Gastric Cancer Associated Transcript 3	17	Major sources
1098	GALNT13-AS1	GALNT13 Antisense RNA 1	13	Major sources
1099	GALNT16-AS1	GALNT16 And EXD2 Antisense RNA 1	14	Major sources
1100	GALNT7-DT	GALNT7 Divergent Transcript	14	Major sources
1101	GALNT9-AS1	GALNT9 Antisense RNA 1	14	Major sources
1102	GALNTL6-AS1	GALNTL6 Antisense RNA 1	8	Major sources
1103	GAPDH-DT	GAPDH Divergent Transcript	11	Major sources
1104	GAPLINC	Gastric Adenocarcinoma Associated, Positive CD44 Regulator, Long Intergenic Non-Coding RNA	17	Major sources
1105	GAR1-DT	GAR1 Divergent Transcript	9	Major sources
1106	GARS1-DT	GARS1 Divergent Transcript	16	Major sources
1107	GAS1RR	GAS1 Adjacent Regulatory RNA	15	Major sources
1108	GAS5	Growth Arrest Specific 5	25	Major sources
1109	GAS5-AS1	GAS5 Antisense RNA 1	16	Major sources
1110	GAS6-AS1	GAS6 Antisense RNA 1	19	Major sources
1111	GAS6-DT	GAS6 Divergent Transcript	15	Major sources
1112	GAS8-AS1	GAS8 Antisense RNA 1	26	Major sources
1113	GASAL1	Growth Arrest Associated LncRNA 1	16	Major sources
1114	GASK1B-AS1	GASK1B Antisense RNA 1	14	Major sources
1115	GATA2-AS1	GATA2 Antisense RNA 1	15	Major sources
1116	GATA3-AS1	GATA3 Antisense RNA 1	19	Major sources
1117	GATA6-AS1	GATA6 Antisense RNA 1 (Head To Head)	17	Major sources
1118	GATD1-DT	GATD1 Divergent Transcript	15	Major sources
1119	GAU1	GALNT8 Antisense Upstream 1	14	Major sources
1120	GBX2-AS1	GBX2 And ASB18 Antisense RNA 1	13	Major sources
1121	GCASPC	Gall Bladder Cancer Associated Suppressor Of Pyruvate Carboxylase LncRNA	6	Major sources
1122	GCAWKR	Gastric Cancer Associated WDR5 And KAT2A Binding LncRNA	11	Major sources
1123	GCC2-AS1	GCC2 Antisense RNA 1	15	Major sources
1124	GCLC-AS1	GCLC Antisense RNA 1	14	Major sources
1125	GCSAML-AS1	GCSAML Antisense RNA 1	17	Major sources
1126	GCSIR	GPR55 Cis Regulatory Suppressor Of Immune Response RNA	15	Major sources
1127	GDF5-AS1	GDF5 Antisense RNA 1	24	Major sources
1128	GDNF-AS1	GDNF Antisense RNA 1	19	Major sources
1129	GEMIN7-AS1	GEMIN7 Antisense RNA 1	14	Major sources
1130	GFOD1-AS1	GFOD1 Antisense RNA 1	13	Major sources
1131	GHET1	Gastric Carcinoma Proliferation Enhancing Transcript 1	14	Major sources
1132	GHRLOS	Ghrelin Opposite Strand/Antisense RNA	20	Major sources
1133	GIHCG	GIHCG Inhibitor Of MiR-200b/200a/429 Expression	16	Major sources
1134	GIRGL	Glutamine Insufficiency Regulator Of Glutaminase LncRNA	14	Major sources
1135	GJD2-DT	GJD2 Divergent Transcript	15	Major sources
1136	GJD3-AS1	GJD3 Antisense RNA 1	11	Major sources
1137	GK-AS1	GK Antisense RNA 1	15	Major sources
1138	GK-IT1	GK Intronic Transcript 1	11	Major sources
1139	GLCCI1-DT	GLCCI1 Divergent Transcript	16	Major sources
1140	GLIDR	Glioblastoma Down-Regulated RNA	16	Major sources
1141	GLIPR1-AS1	GLIPR1 Antisense RNA 1	11	Major sources
1142	GLIS2-AS1	GLIS2 Antisense RNA 1	15	Major sources
1143	GLIS3-AS1	GLIS3 Antisense RNA 1	20	Major sources
1144	GLIS3-AS2	GLIS3 Antisense RNA 2	13	Major sources
1145	GLTC1	Glycolysis Associated Regulator Of LDHA Post-Transcriptional Modification 1	2	Major sources
1146	GLYCTK-AS1	GLYCTK Antisense RNA 1	16	Major sources
1147	GMDS-DT	GMDS Divergent Transcript	15	Major sources
1148	GNA14-AS1	GNA14 Antisense RNA 1	13	Major sources
1149	GNA15-DT	GNA15 Divergent Transcript	11	Major sources
1150	GNAO1-AS1	GNAO1 Antisense RNA 1	15	Major sources
1151	GNAO1-DT	GNAO1 Divergent Transcript	14	Major sources
1152	GNAS-AS1	GNAS Antisense RNA 1	25	Major sources
1153	GNB1-DT	GNB1 Divergent Transcript	14	Major sources
1154	GNG12-AS1	GNG12, DIRAS3 And WLS Antisense RNA 1	17	Major sources
1155	GOLGA4-AS1	GOLGA4 Antisense RNA 1	13	Major sources
1156	GOLGA6L9-AS1	GOLGA6L9 Antisense RNA 1	2	Major sources
1157	GOLGA7B-DT	GOLGA7B Divergent Transcript	14	Major sources
1158	GOLPH3-DT	GOLPH3 Divergent Transcript	11	Major sources
1159	GORAB-AS1	GORAB Antisense RNA 1	14	Major sources
1160	GOSR2-DT	GOSR2 Divergent Transcript	13	Major sources
1161	GOT1-DT	GOT1 Divergent Transcript	13	Major sources
1162	GP6-AS1	GP6 Antisense RNA 1	12	Major sources
1163	GPAT4-AS1	GPAT4 And GINS4 Antisense RNA 1	13	Major sources
1164	GPC1-AS1	GPC1 Antisense RNA 1	15	Major sources
1165	GPC3-AS1	GPC3 Antisense RNA 1	9	Major sources
1166	GPC5-AS1	GPC5 Antisense RNA 1	14	Major sources
1167	GPC5-AS2	GPC5 Antisense RNA 2	13	Major sources
1168	GPC5-IT1	GPC5 Intronic Transcript 1	11	Major sources
1169	GPC6-AS1	GPC6 Antisense RNA 1	14	Major sources
1170	GPC6-AS2	GPC6 Antisense RNA 2	14	Major sources
1171	GPM6A-DT	GPM6A Divergent Transcript	13	Major sources
1172	GPR155-DT	GPR155 Divergent Transcript	13	Major sources
1173	GPR158-AS1	GPR158 Antisense RNA 1	16	Major sources
1174	GPR176-DT	GPR176 Divergent Transcript	15	Major sources
1175	GPR199P	G Protein-Coupled Receptor 199, Pseudogene	14	Major sources
1176	GPR50-AS1	GPR50 Antisense RNA 1	14	Major sources
1177	GPR84-AS1	GPR84, ZNF385A, ITGA5 And GTSF1 Antisense RNA 1	14	Major sources
1178	GPRACR	GPR107 Adjacent Cis Regulating LncRNA	16	Major sources
1179	GPRC5D-AS1	GPRC5D And HEBP1 Antisense RNA 1	17	Major sources
1180	GRAMD1A-AS1	GRAMD1A Antisense RNA 1	11	Major sources
1181	GRAPL-AS1	GRAPL Antisense RNA 1	8	Major sources
1182	GRASLND	Glycosaminoglycan Regulatory Associated Long Non-Coding RNA	16	Major sources
1183	GREB1L-DT	GREB1L Divergent Transcript	13	Major sources
1184	GREM1-AS1	GREM1 Antisense RNA 1	13	Major sources
1185	GRHL2-DT	GRHL2 Divergent Transcript	8	Major sources
1186	GRHL3-AS1	GRHL3 Antisense RNA 1	14	Major sources
1187	GRID1-AS1	GRID1 Antisense RNA 1	14	Major sources
1188	GRIK1-AS1	GRIK1 Antisense RNA 1	19	Major sources
1189	GRIK1-AS2	GRIK1 Antisense RNA 2	21	Major sources
1190	GRK3-AS1	GRK3 Antisense RNA 1	14	Major sources
1191	GRK5-IT1	GRK5 Intronic Transcript 1	14	Major sources
1192	GRM3-AS1	GRM3 Antisense RNA 1	10	Major sources
1193	GRM5-AS1	GRM5 Antisense RNA 1	14	Major sources
1194	GRM7-AS1	GRM7 Antisense RNA 1	13	Major sources
1195	GRM7-AS2	GRM7 Antisense RNA 2	14	Major sources
1196	GRM7-AS3	GRM7 Antisense RNA 3	14	Major sources
1197	GRM8-AS1	GRM8 Antisense RNA 1	13	Major sources
1198	GRPEL2-AS1	GRPEL2 Antisense RNA 1	14	Major sources
1199	GRTP1-AS1	GRTP1 Antisense RNA 1	17	Major sources
1200	GSCAR	Glioma Stem Cell Association Long Noncoding RNA	6	Major sources
1201	GSC-DT	GSC Divergent Transcript	10	Major sources
1202	GSEC	G-Quadruplex Forming Sequence Containing LncRNA	16	Major sources
1203	GSK3B-DT	GSK3B Divergent Transcript	13	Major sources
1204	GSN-AS1	GSN Antisense RNA 1	20	Major sources
1205	GSTCD-AS1	GSTCD Antisense RNA 1	13	Major sources
1206	GSTT1-AS1	GSTT1 Antisense RNA 1	4	Major sources
1207	GTF2A1-AS1	GTF2A1 Antisense RNA 1	11	Major sources
1208	GTF2I-AS1	GTF2I Antisense RNA 1	14	Major sources
1209	GTF3C2-AS1	GTF3C2 Antisense RNA 1	15	Major sources
1210	GTF3C2-AS2	GTF3C2 Antisense RNA 2	15	Major sources
1211	GTSCR1	Gilles De La Tourette Syndrome Chromosome Region, Candidate 1	23	Major sources
1212	GTSE1-DT	GTSE1 Divergent Transcript	14	Major sources
1213	GUCY2C-AS1	GUCY2C Antisense RNA 1	14	Major sources
1214	GYG2-AS1	GYG2 Antisense RNA 1	9	Major sources
1215	H1-10-AS1	H1-10 Antisense RNA 1	21	Major sources
1216	H19	H19 Imprinted Maternally Expressed Transcript	28	Major sources
1217	H2AZ1-DT	H2AZ1 Divergent Transcript	14	Major sources
1218	H2AZ2-DT	H2AZ2 Divergent Transcript	15	Major sources
1219	H2BC6-AS1	H2BC6 Antisense RNA 1	9	Major sources
1220	H3-3A-DT	H3-3A Divergent Transcript	11	Major sources
1221	HAFML	HuR (ELAVL1) Associated Fibroblast Migratory LncRNA	8	Major sources
1222	HAGLR	HOXD Antisense Growth-Associated Long Non-Coding RNA	19	Major sources
1223	HAGLROS	HAGLR Opposite Strand LncRNA	17	Major sources
1224	HAND2-AS1	HAND2 Antisense RNA 1	22	Major sources
1225	HAO2-IT1	HAO2 Intronic Transcript 1	14	Major sources
1226	HAR1A	Highly Accelerated Region 1A	20	Major sources
1227	HAR1B	Highly Accelerated Region 1B	18	Major sources
1228	HAS2-AS1	HAS2 Antisense RNA 1	20	Major sources
1229	HAUS5-DT	HAUS5 Divergent Transcript	12	Major sources
1230	HCCAT5	Hepatocellular Carcinoma Associated Transcript 5	18	Major sources
1231	HCCS-DT	HCCS Divergent Transcript	12	Major sources
1232	HCFC1-AS1	HCFC1 Antisense RNA 1	15	Major sources
1233	HCG11	HLA Complex Group 11	19	Major sources
1234	HCG14	HLA Complex Group 14	16	Major sources
1235	HCG15	HLA Complex Group 15	16	Major sources
1236	HCG17	HLA Complex Group 17	16	Major sources
1237	HCG18	HLA Complex Group 18	18	Major sources
1238	HCG20	HLA Complex Group 20	17	Major sources
1239	HCG21	HLA Complex Group 21	16	Major sources
1240	HCG22	HLA Complex Group 22 (Gene/Pseudogene)	26	Major sources
1241	HCG23	HLA Complex Group 23	17	Major sources
1242	HCG24	HLA Complex Group 24	15	Major sources
1243	HCG25	HLA Complex Group 25	17	Major sources
1244	HCG26	HLA Complex Group 26	15	Major sources
1245	HCG27	HLA Complex Group 27	21	Major sources
1246	HCG4	HLA Complex Group 4	19	Major sources
1247	HCG4B	HLA Complex Group 4B	17	Major sources
1248	HCG9	HLA Complex Group 9	21	Major sources
1249	HCP5	HLA Complex P5	32	Major sources
1250	HCP5B	HLA Complex P5B	12	Major sources
1251	HDAC11-AS1	HDAC11 Antisense RNA 1	15	Major sources
1252	HDAC2-AS2	HDAC2 And HS3ST5 Antisense RNA 2	15	Major sources
1253	HDAC4-AS1	HDAC4 Antisense RNA 1	14	Major sources
1254	HDAC9-AS1	HDAC9 Antisense RNA 1	10	Major sources
1255	HDHD5-AS1	HDHD5 Antisense RNA 1	16	Major sources
1256	HDLBP-AS1	HDLBP Antisense RNA 1	7	Major sources
1257	HEATR3-AS1	HEATR3 Antisense RNA 1	11	Major sources
1258	HEATR5A-DT	HEATR5A Divergent Transcript	13	Major sources
1259	HEATR6-DT	HEATR6 Divergent Transcript	14	Major sources
1260	HECTD2-AS1	HECTD2 Antisense RNA 1	12	Major sources
1261	HECW1-IT1	HECW1 Intronic Transcript 1	16	Major sources
1262	HECW2-AS1	HECW2 Antisense RNA 1	14	Major sources
1263	HEIH	Hepatocellular Carcinoma Up-Regulated EZH2-Associated Long Non-Coding RNA	16	Major sources
1264	HELLPAR	HELLP Associated Long Non-Coding RNA	17	Major sources
1265	HELZ-AS1	HELZ Antisense RNA 1	13	Major sources
1266	HEPFAL	Hepatocellular Carcinoma Ferroptosis Associative LncRNA	7	Major sources
1267	HERPUD2-AS1	HERPUD2 Antisense RNA 1	14	Major sources
1268	HEXA-AS1	HEXA Antisense RNA 1	20	Major sources
1269	HEXD-IT1	HEXD Intronic Transcript 1	13	Major sources
1270	HEXIM2-AS1	HEXIM2 Antisense RNA 1	13	Major sources
1271	HEY2-AS1	HEY2 Antisense RNA 1	15	Major sources
1272	HFE-AS1	HFE Antisense RNA 1	10	Major sources
1273	HHATL-AS1	HHATL Antisense RNA 1	16	Major sources
1274	HHIP-AS1	HHIP Antisense RNA 1	17	Major sources
1275	HID1-AS1	HID1 Antisense RNA 1	15	Major sources
1276	HIF1A-AS1	HIF1A Antisense RNA 1	17	Major sources
1277	HIF1A-AS2	HIF1A Antisense RNA 2	16	Major sources
1278	HIF1A-AS3	HIF1A Antisense RNA 3	14	Major sources
1279	HILPDA-AS1	HILPDA Antisense RNA 1	12	Major sources
1280	HIPK1-AS1	HIPK1 Antisense RNA 1	16	Major sources
1281	HISLA	HIF1A Stabilizing Long Noncoding RNA	15	Major sources
1282	HIVEP2-DT	HIVEP2 Divergent Transcript	13	Major sources
1283	HK2-DT	HK2 Divergent Transcript	11	Major sources
1284	HLA-DQA1-AS1	HLA-DQA1 Antisense RNA 1	5	Major sources
1285	HLA-DQB1-AS1	HLA-DQB1 Antisense RNA 1	16	Major sources
1286	HLA-F-AS1	HLA-F Antisense RNA 1	19	Major sources
1287	HLCS-AS1	HLCS Antisense RNA 1	13	Major sources
1288	HLCS-IT1	HLCS Intronic Transcript 1	11	Major sources
1289	HLTF-AS1	HLTF Antisense RNA 1	13	Major sources
1290	HLX-AS1	HLX Antisense RNA 1	15	Major sources
1291	HM13-AS1	HM13 Antisense RNA 1	16	Major sources
1292	HM13-IT1	HM13 Intronic Transcript 1	15	Major sources
1293	HMBOX1-IT1	HMBOX1 Intronic Transcript 1	10	Major sources
1294	HMGA2-AS1	HMGA2 Antisense RNA 1	16	Major sources
1295	HMGN3-AS1	HMGN3 Antisense RNA 1	13	Major sources
1296	HMMR-AS1	HMMR Antisense RNA 1	17	Major sources
1297	HNF1A-AS1	HNF1A Antisense RNA 1	21	Major sources
1298	HNF4A-AS1	HNF4A Antisense RNA 1	15	Major sources
1299	HNRNPD-DT	HNRNPD Divergent Transcript	11	Major sources
1300	HNRNPK-AS1	HNRNPK Antisense RNA 1	12	Major sources
1301	HOMER3-AS1	HOMER3 Antisense RNA 1	14	Major sources
1302	HORMAD2-AS1	HORMAD2 And MTMR3 Antisense RNA 1	15	Major sources
1303	HOTAIR	HOX Transcript Antisense RNA	25	Major sources
1304	HOTAIRM1	HOXA Transcript Antisense RNA, Myeloid-Specific 1	21	Major sources
1305	HOTTIP	HOXA Distal Transcript Antisense RNA	23	Major sources
1306	HOXA10-AS	HOXA10 Antisense RNA	19	Major sources
1307	HOXA11-AS	HOXA11 Antisense RNA	22	Major sources
1308	HOXA-AS2	HOXA Cluster Antisense RNA 2	20	Major sources
1309	HOXA-AS3	HOXA Cluster Antisense RNA 3	20	Major sources
1310	HOXB-AS1	HOXB Cluster Antisense RNA 1	17	Major sources
1311	HOXB-AS2	HOXB Cluster Antisense RNA 2	15	Major sources
1312	HOXB-AS3	HOXB Cluster Antisense RNA 3	21	Major sources
1313	HOXB-AS4	HOXB Cluster Antisense RNA 4	16	Major sources
1314	HOXC13-AS	HOXC13 Antisense RNA	18	Major sources
1315	HOXC-AS1	HOXC Cluster Antisense RNA 1	18	Major sources
1316	HOXC-AS2	HOXC Cluster Antisense RNA 2	17	Major sources
1317	HOXC-AS3	HOXC Cluster Antisense RNA 3	18	Major sources
1318	HOXD-AS2	HOXD Cluster Antisense RNA 2	18	Major sources
1319	HPN-AS1	HPN Antisense RNA 1	16	Major sources
1320	HPS1-AS1	HPS1 Antisense RNA 1	10	Major sources
1321	HPYR1	Helicobacter Pylori Responsive 1	17	Major sources
1322	HRG-AS1	HRG And FETUB Antisense RNA 1	15	Major sources
1323	HS1BP3-IT1	HS1BP3 Intronic Transcript 1	15	Major sources
1324	HS6ST2-AS1	HS6ST2 Antisense RNA 1	13	Major sources
1325	HSALR1	HSP90AB1 Associated LncRNA 1	15	Major sources
1326	HSD11B1-AS1	HSD11B1 Antisense RNA 1	16	Major sources
1327	HSD17B1-AS1	HSD17B1 Antisense RNA 1	14	Major sources
1328	HSD17B2-AS1	HSD17B2 Antisense RNA 1	13	Major sources
1329	HSD17B3-AS1	HSD17B3 Antisense RNA 1	16	Major sources
1330	HSDL2-AS1	HSDL2 Antisense RNA 1	18	Major sources
1331	HSPA12A-AS1	HSPA12A Antisense RNA 1	13	Major sources
1332	HSPA2-AS1	HSPA2 And ZBTB1 Antisense RNA 1	14	Major sources
1333	HSPA5-DT	HSPA5 Divergent Transcript	13	Major sources
1334	HSPB2-C11orf52	HSPB2-C11orf52 Readthrough (NMD Candidate)	18	Major sources
1335	HTR2A-AS1	HTR2A Antisense RNA 1	16	Major sources
1336	HTR3E-AS1	HTR3E Antisense RNA 1	16	Major sources
1337	HTR5A-AS1	HTR5A Antisense RNA 1	15	Major sources
1338	HTT-AS	HTT Antisense RNA	17	Major sources
1339	HULC	Hepatocellular Carcinoma Up-Regulated Long Non-Coding RNA	22	Major sources
1340	HUNK-AS1	HUNK Antisense RNA 1	10	Major sources
1341	HYI-AS1	HYI Antisense RNA 1	14	Major sources
1342	HYMAI	Hydatidiform Mole Associated And Imprinted	23	Major sources
1343	HYOU1-AS1	HYOU1 Antisense RNA 1	10	Major sources
1344	IADEN	IGF2BP1 Associated Definitive Endoderm LncRNA	5	Major sources
1345	IATPR	ITGB1 Adjacent Tumor Promoting LncRNA	14	Major sources
1346	IBA57-DT	IBA57 Divergent Transcript	17	Major sources
1347	ICA1-AS1	ICA1 Antisense RNA 1	12	Major sources
1348	ICAM4-AS1	ICAM4 Antisense RNA 1	13	Major sources
1349	ICMT-DT	ICMT Divergent Transcript	20	Major sources
1350	ID2-AS1	ID2 Antisense RNA 1	15	Major sources
1351	IDH1-AS1	IDH1 Antisense RNA 1	15	Major sources
1352	IDH2-DT	IDH2 Divergent Transcript	15	Major sources
1353	IDH3B-DT	IDH3B Divergent Transcript	12	Major sources
1354	IDI2-AS1	IDI2 Antisense RNA 1	25	Major sources
1355	IER3-AS1	IER3 Antisense RNA 1	14	Major sources
1356	IER5L-AS1	IER5L Antisense RNA 1	13	Major sources
1357	IFNG-AS1	IFNG Antisense RNA 1	19	Major sources
1358	IFT74-AS1	IFT74 Antisense RNA 1	13	Major sources
1359	IGBP1-AS1	IGBP1 Antisense RNA 1	12	Major sources
1360	IGBP1-AS2	IGBP1 Antisense RNA 2	11	Major sources
1361	IGF2-AS	IGF2 Antisense RNA	29	Major sources
1362	IGF2BP2-AS1	IGF2BP2 Antisense RNA 1	24	Major sources
1363	IGFBP7-AS1	IGFBP7 Antisense RNA 1	16	Major sources
1364	IGFBP-AS1	IGFBP5 Antisense RNA 1	10	Major sources
1365	IGFL2-AS1	IGFL2 Antisense RNA 1	14	Major sources
1366	IGSF11-AS1	IGSF11 Antisense RNA 1	14	Major sources
1367	IGSF21-AS1	IGSF21 Antisense RNA 1	10	Major sources
1368	IGSF22-AS1	IGSF22 Antisense RNA 1	11	Major sources
1369	IKBKB-DT	IKBKB Divergent Transcript	14	Major sources
1370	IKBKE-AS1	IKBKE Antisense RNA 1	19	Major sources
1371	IL10RB-DT	IL10RB Divergent Transcript	15	Major sources
1372	IL12A-AS1	IL12A Antisense RNA 1	18	Major sources
1373	IL1R1-AS1	IL1R1 Antisense RNA 1	14	Major sources
1374	IL20RB-AS1	IL20RB Antisense RNA 1	15	Major sources
1375	IL21-AS1	IL21 Antisense RNA 1	16	Major sources
1376	IL21R-AS1	IL21R Antisense RNA 1	17	Major sources
1377	IL6-AS1	IL6 Antisense RNA 1	16	Major sources
1378	IL6R-AS1	IL6R Antisense RNA 1	14	Major sources
1379	IL6ST-DT	IL6ST Divergent Transcript	13	Major sources
1380	ILF3-DT	ILF3 Divergent Transcript	17	Major sources
1381	ILRUN-AS1	ILRUN Antisense RNA 1	14	Major sources
1382	ILVBL-AS1	ILVBL Antisense RNA 1	11	Major sources
1383	INE1	Inactivation Escape 1	23	Major sources
1384	INE2	Inactivation Escape 2	16	Major sources
1385	ING2-DT	ING2 Divergent Transcript	13	Major sources
1386	INHBA-AS1	INHBA Antisense RNA 1	17	Major sources
1387	INKA2-AS1	INKA2 Antisense RNA 1	16	Major sources
1388	INKILN	Inflammatory MKL1 (MRTFA) Interacting LncRNA	8	Major sources
1389	INMT-MINDY4	INMT-MINDY4 Readthrough (NMD Candidate)	16	Major sources
1390	INO80-AS1	INO80 Antisense RNA 1	12	Major sources
1391	INO80B-WBP1	INO80B-WBP1 Readthrough (NMD Candidate)	16	Major sources
1392	INO80D-AS1	INO80D Antisense RNA 1	12	Major sources
1393	INPP5B-AS1	INPP5B Antisense RNA 1	2	Major sources
1394	INSIG1-DT	INSIG1 Divergent Transcript	12	Major sources
1395	INSYN1-AS1	INSYN1 Antisense RNA 1	13	Major sources
1396	INTS6-AS1	INTS6 Antisense RNA 1	16	Major sources
1397	INTS6L-AS1	INTS6L Antisense RNA 1	12	Major sources
1398	INTS9-AS1	INTS9 Antisense RNA 1	13	Major sources
1399	IPO9-AS1	IPO9 Antisense RNA 1	15	Major sources
1400	IPW	Imprinted In Prader-Willi Syndrome	13	Major sources
1401	IQCA1-AS1	IQCA1 Antisense RNA 1	11	Major sources
1402	IQCF5-AS1	IQCF5 Antisense RNA 1	13	Major sources
1403	IQCH-AS1	IQCH Antisense RNA 1	16	Major sources
1404	IQCJ-SCHIP1-AS1	IQCJ-SCHIP1 Readthrough Antisense RNA 1	15	Major sources
1405	IQSEC3-AS1	IQSEC3 Antisense RNA 1	14	Major sources
1406	IQSEC3-AS2	IQSEC3 Antisense RNA 2	13	Major sources
1407	IRAG1-AS1	IRAG1 Antisense RNA 1	17	Major sources
1408	IRAIN	IGF1R Antisense Imprinted Non-Protein Coding RNA	17	Major sources
1409	IRF2-DT	IRF2 Divergent Transcript	11	Major sources
1410	IRS4-AS1	IRS4 Antisense RNA 1	11	Major sources
1411	IRX2-DT	IRX2 Divergent Transcript	30	Major sources
1412	IRX4-AS1	IRX4 Antisense RNA 1	14	Major sources
1413	ISL1-DT	ISL1 Divergent Transcript	15	Major sources
1414	ISM1-AS1	ISM1 Antisense RNA 1	14	Major sources
1415	ITCH-AS1	ITCH Antisense RNA 1	10	Major sources
1416	ITCH-IT1	ITCH Intronic Transcript 1	13	Major sources
1417	ITFG1-AS1	ITFG1 Antisense RNA 1	12	Major sources
1418	ITFG2-AS1	ITFG2 Antisense RNA 1	15	Major sources
1419	ITGA2-AS1	ITGA2 Antisense RNA 1	13	Major sources
1420	ITGA6-AS1	ITGA6 Antisense RNA 1	17	Major sources
1421	ITGA9-AS1	ITGA9 Antisense RNA 1	15	Major sources
1422	ITGAL-AS1	ITGAL Antisense RNA 1	5	Major sources
1423	ITGB1-DT	ITGB1 Divergent Transcript	16	Major sources
1424	ITGB2-AS1	ITGB2 Antisense RNA 1	16	Major sources
1425	ITGB5-AS1	ITGB5 Antisense RNA 1	12	Major sources
1426	ITGB8-AS1	ITGB8 Antisense RNA 1	14	Major sources
1427	ITIH4-AS1	ITIH4 Antisense RNA 1	16	Major sources
1428	ITPK1-AS1	ITPK1 Antisense RNA 1	18	Major sources
1429	ITPKB-AS1	ITPKB Antisense RNA 1	13	Major sources
1430	ITPKB-IT1	ITPKB Intronic Transcript 1	15	Major sources
1431	ITPR1-DT	ITPR1 Divergent Transcript	15	Major sources
1432	ITPR2-AS1	ITPR2 And SSPN Antisense RNA 1	14	Major sources
1433	ITPR3-AS1	ITPR3 Antisense RNA 1	9	Major sources
1434	ITPRID2-DT	ITPRID2 Divergent Transcript	12	Major sources
1435	ITPRIP-AS1	ITPRIP Antisense RNA 1	14	Major sources
1436	IUR1	Imatinib Upregulated ABL Suppressing LncRNA 1	10	Major sources
1437	JADRR	JADE1 Adjacent Regulatory RNA	13	Major sources
1438	JAKMIP1-DT	JAKMIP1 Divergent Transcript	13	Major sources
1439	JAKMIP2-AS1	JAKMIP2 Antisense RNA 1	14	Major sources
1440	JAKMIP3-AS1	JAKMIP3 Antisense RNA 1	11	Major sources
1441	JARID2-AS1	JARID2 Antisense RNA 1	16	Major sources
1442	JARID2-DT	JARID2 Divergent Transcript	12	Major sources
1443	JAZF1-AS1	JAZF1 Antisense RNA 1	19	Major sources
1444	JDP2-AS1	JDP2 Antisense RNA 1	13	Major sources
1445	JMJD1C-AS1	JMJD1C Antisense RNA 1	16	Major sources
1446	JMJD1C-AS2	JMJD1C Antisense RNA 2	7	Major sources
1447	JPX	JPX Transcript, XIST Activator	22	Major sources
1448	JRKL-AS1	JRKL Antisense RNA 1	16	Major sources
1449	JTB-DT	JTB Divergent Transcript	10	Major sources
1450	JUN-DT	JUN Divergent Transcript	15	Major sources
1451	KAAG1	Kidney Associated DCDC2 Antisense RNA 1	30	Major sources
1452	KANSL1-AS1	KANSL1 Antisense RNA 1	17	Major sources
1453	KANSL1L-AS1	KANSL1L Antisense RNA 1	13	Major sources
1454	KAT6A-AS1	KAT6A Antisense RNA 1	9	Major sources
1455	KAZN-AS1	KAZN Antisense RNA 1	14	Major sources
1456	KBTBD11-AS1	KBTBD11 Antisense RNA 1	13	Major sources
1457	KBTBD11-OT1	KBTBD11 Overlapping Transcript 1	15	Major sources
1458	KBTBD6-DT	KBTBD6 Divergent Transcript	12	Major sources
1459	KCNAB1-AS1	KCNAB1 Antisense RNA 1	14	Major sources
1460	KCNAB1-AS2	KCNAB1 Antisense RNA 2	14	Major sources
1461	KCNC4-DT	KCNC4 Divergent Transcript	15	Major sources
1462	KCND3-AS1	KCND3 Antisense RNA 1	14	Major sources
1463	KCND3-IT1	KCND3 Intronic Transcript 1	11	Major sources
1464	KCNH1-IT1	KCNH1 Intronic Transcript 1	14	Major sources
1465	KCNH7-AS1	KCNH7 Antisense RNA 1	13	Major sources
1466	KCNIP1-AS1	KCNIP1 Antisense RNA 1	13	Major sources
1467	KCNIP1-OT1	KCNIP1 Overlapping Transcript 1	14	Major sources
1468	KCNIP2-AS1	KCNIP2 Antisense RNA 1	15	Major sources
1469	KCNIP4-IT1	KCNIP4 Intronic Transcript 1	13	Major sources
1470	KCNJ2-AS1	KCNJ2 Antisense RNA 1	17	Major sources
1471	KCNJ5-AS1	KCNJ5 Antisense RNA 1	29	Major sources
1472	KCNJ6-AS1	KCNJ6 Antisense RNA 1	12	Major sources
1473	KCNK15-AS1	KCNK15 And WISP2 Antisense RNA 1	16	Major sources
1474	KCNK4-CATSPERZ	KCNK4-CATSPERZ Readthrough (NMD Candidate)	14	Major sources
1475	KCNMA1-AS1	KCNMA1 Antisense RNA 1	16	Major sources
1476	KCNMA1-AS2	KCNMA1 Antisense RNA 2	12	Major sources
1477	KCNMA1-AS3	KCNMA1 Antisense RNA 3	14	Major sources
1478	KCNMB2-AS1	KCNMB2 Antisense RNA 1	17	Major sources
1479	KCNQ1-AS1	KCNQ1 Antisense RNA 1	19	Major sources
1480	KCNQ1DN	KCNQ1 Downstream Neighbor	26	Major sources
1481	KCNQ1OT1	KCNQ1 Opposite Strand/Antisense Transcript 1	28	Major sources
1482	KCNQ2-AS1	KCNQ2 Antisense RNA 1	12	Major sources
1483	KCNQ5-AS1	KCNQ5 Antisense RNA 1	14	Major sources
1484	KCNQ5-DT	KCNQ5 Divergent Transcript	10	Major sources
1485	KCNQ5-IT1	KCNQ5 Intronic Transcript 1	11	Major sources
1486	KCTD13-DT	KCTD13 Divergent Transcript	11	Major sources
1487	KCTD21-AS1	KCTD21 Antisense RNA 1	16	Major sources
1488	KDM2B-DT	KDM2B Divergent Transcript	14	Major sources
1489	KDM4A-AS1	KDM4A Antisense RNA 1	15	Major sources
1490	KDM5C-IT1	KDM5C Intronic Transcript 1	11	Major sources
1491	KDM7A-DT	KDM7A Divergent Transcript	15	Major sources
1492	KDSR-DT	KDSR Divergent Transcript	12	Major sources
1493	KHDC1-AS1	KHDC1 Antisense RNA 1	13	Major sources
1494	KIAA0087	KIAA0087 LncRNA	28	Major sources
1495	KIAA1614-AS1	KIAA1614 Antisense RNA 1	14	Major sources
1496	KIAA1671-AS1	KIAA1671 Antisense RNA 1	14	Major sources
1497	KIAA2012-AS1	KIAA2012 Antisense RNA 1	13	Major sources
1498	KIF18B-DT	KIF18B Divergent Transcript	12	Major sources
1499	KIF1C-AS1	KIF1C Antisense RNA 1	14	Major sources
1500	KIF23-AS1	KIF23 And PAQR5 Antisense RNA 1	15	Major sources
1501	KIF25-AS1	KIF25 Antisense RNA 1	21	Major sources
1502	KIF26A-DT	KIF26A Divergent Transcript	13	Major sources
1503	KIF26B-AS1	KIF26B Antisense RNA 1	14	Major sources
1504	KIF5C-AS1	KIF5C Antisense RNA 1	11	Major sources
1505	KIF9-AS1	KIF9 Antisense RNA 1	16	Major sources
1506	KIFAP3-AS1	KIFAP3 Antisense RNA 1	2	Major sources
1507	KILH	KRT19 Interacting Long Noncoding RNA In Hepatocellular Carcinoma	14	Major sources
1508	KIRREL1-IT1	KIRREL1 Intronic Transcript 1	15	Major sources
1509	KIRREL3-AS1	KIRREL3 Antisense RNA 1	15	Major sources
1510	KIRREL3-AS2	KIRREL3 Antisense RNA 2	15	Major sources
1511	KIRREL3-AS3	KIRREL3 Antisense RNA 3	22	Major sources
1512	KIZ-AS1	KIZ Antisense RNA 1	15	Major sources
1513	KLC1-AS1	KLC1 Antisense RNA 1	11	Major sources
1514	KLC2-AS1	KLC2 Antisense RNA 1	14	Major sources
1515	KLC2-AS2	KLC2 Antisense RNA 2	12	Major sources
1516	KLC4-AS1	KLC4 Antisense RNA 1	10	Major sources
1517	KLF11-DT	KLF11 Divergent Transcript	10	Major sources
1518	KLF2-DT	KLF2 Divergent Transcript	12	Major sources
1519	KLF3-AS1	KLF3 Antisense RNA 1	20	Major sources
1520	KLF7-IT1	KLF7 Intronic Transcript 1	14	Major sources
1521	KLF9-DT	KLF9 Divergent Transcript	7	Major sources
1522	KLHDC7B-DT	KLHDC7B Divergent Transcript	11	Major sources
1523	KLHL30-AS1	KLHL30 Antisense RNA 1	16	Major sources
1524	KLHL6-AS1	KLHL6 Antisense RNA 1	14	Major sources
1525	KLHL7-DT	KLHL7 Divergent Transcript	15	Major sources
1526	KLRK1-AS1	KLRK1 Antisense RNA 1	14	Major sources
1527	KMT2E-AS1	KMT2E Antisense RNA 1	16	Major sources
1528	KPNB1-DT	KPNB1 Divergent Transcript	13	Major sources
1529	KRBOX1-AS1	KRBOX1 Antisense RNA 1	15	Major sources
1530	KRT10-AS1	KRT10 Antisense RNA 1	26	Major sources
1531	KRT73-AS1	KRT73 Antisense RNA 1	13	Major sources
1532	KRT7-AS	KRT7 Antisense RNA 1	16	Major sources
1533	KRTAP5-AS1	KRTAP5-1/KRTAP5-2 Antisense RNA 1	18	Major sources
1534	KTN1-AS1	KTN1 Antisense RNA 1	20	Major sources
1535	KXD1-AS1	KXD1 Antisense RNA 1	10	Major sources
1536	L1CAM-AS1	L1CAM Antisense RNA 1	16	Major sources
1537	L3MBTL2-AS1	L3MBTL2 Antisense RNA 1	14	Major sources
1538	L3MBTL4-AS1	L3MBTL4 Antisense RNA 1	12	Major sources
1539	LACTB2-AS1	LACTB2 Antisense RNA 1	16	Major sources
1540	LAMA4-AS1	LAMA4 Antisense RNA 1	13	Major sources
1541	LAMA5-AS1	LAMA5 Antisense RNA 1	16	Major sources
1542	LAMC1-AS1	LAMC1 Antisense RNA 1	15	Major sources
1543	LAMP5-AS1	LAMP5 Antisense RNA 1	15	Major sources
1544	LAMTOR5-AS1	LAMTOR5 And SLC16A4 Antisense RNA 1	16	Major sources
1545	LANCL1-AS1	LANCL1 Antisense RNA 1	14	Major sources
1546	LAPTM4A-DT	LAPTM4A Divergent Transcript	13	Major sources
1547	LARGE1-AS1	LARGE1 Antisense RNA 1	10	Major sources
1548	LARGE-AS1	LARGE Antisense RNA 1	14	Major sources
1549	LARGE-IT1	LARGE Intronic Transcript 1	12	Major sources
1550	LARP4B-DT	LARP4B Divergent Transcript	14	Major sources
1551	LARRPM	LINC00240 Antisense RNA Regulating Promoter Methylation	10	Major sources
1552	LARS2-AS1	LARS2 Antisense RNA 1	16	Major sources
1553	LASTR	LncRNA Associated With SART3 Regulation Of Splicing	13	Major sources
1554	LATS2-AS1	LATS2 Antisense RNA 1	11	Major sources
1555	LBX1-AS1	LBX1 Antisense RNA 1	17	Major sources
1556	LBX2-AS1	LBX2 Antisense RNA 1	19	Major sources
1557	LCAL1	Lung Cancer Associated LncRNA 1	13	Major sources
1558	LCDR	Lysosome Cell Death Regulator	13	Major sources
1559	LCIIAR	Lung Cancer Immune Cell Infiltration Associated LncRNA	14	Major sources
1560	LCMT1-AS1	LCMT1 Antisense RNA 1	14	Major sources
1561	LCMT1-AS2	LCMT1 Antisense RNA 2	14	Major sources
1562	LCT-AS1	LCT Antisense RNA 1	13	Major sources
1563	LDLRAD4-AS1	LDLRAD4 Antisense RNA 1	14	Major sources
1564	LDLR-AS1	LDLR Antisense RNA 1	9	Major sources
1565	LEF1-AS1	LEF1 Antisense RNA 1	20	Major sources
1566	LEISA1	LncRNA Enhancing IL-6/STAT3 Signaling Activation 1	14	Major sources
1567	LEMD1-AS1	LEMD1 Antisense RNA 1	15	Major sources
1568	LEMD1-DT	LEMD1 Divergent Transcript	14	Major sources
1569	LENG8-AS1	LENG8 Antisense RNA 1	15	Major sources
1570	LERFS	LncRNA Negative Regulator Of Fibroblast-Like Synoviocyte Migration, SYNCRIP Interacting	13	Major sources
1571	LETR1	Lymphatic Endothelial Transcriptional Regulator LncRNA 1	17	Major sources
1572	LGALS8-AS1	LGALS8 Antisense RNA 1	16	Major sources
1573	LGALSL-DT	LGALSL Divergent Transcript	12	Major sources
1574	LGR4-AS1	LGR4 Antisense RNA 1	14	Major sources
1575	LHFPL3-AS1	LHFPL3 Antisense RNA 1	14	Major sources
1576	LHFPL3-AS2	LHFPL3 Antisense RNA 2	14	Major sources
1577	LHX1-DT	LHX1 Divergent Transcript	14	Major sources
1578	LHX2-AS1	LHX2 Antisense RNA 1	14	Major sources
1579	LHX4-AS1	LHX4 Antisense RNA 1	16	Major sources
1580	LHX5-AS1	LHX5 Antisense RNA 1	13	Major sources
1581	LHX8-AS1	LHX8 Antisense RNA 1	6	Major sources
1582	LIF-AS1	LIF Antisense RNA 1	14	Major sources
1583	LIF-AS2	LIF Antisense RNA 2	13	Major sources
1584	LIFR-AS1	LIFR Antisense RNA 1	16	Major sources
1585	LILRB1-AS1	LILRB1 Antisense RNA 1	11	Major sources
1586	LIM2-AS1	LIM2 And SIGLEC10 Antisense RNA 1	9	Major sources
1587	LIMASI	LncRNA Inflammatory And Mucous Response Associated, Antisense To ICAM1	14	Major sources
1588	LIMD1-AS1	LIMD1 Antisense RNA 1	15	Major sources
1589	LIMS1-AS1	LIMS1 Antisense RNA 1	15	Major sources
1590	LIN28B-AS1	LIN28B Antisense RNA 1	17	Major sources
1591	LINC00028	Long Intergenic Non-Protein Coding RNA 28	15	Major sources
1592	LINC00029	Long Intergenic Non-Protein Coding RNA 29	18	Major sources
1593	LINC00051	Long Intergenic Non-Protein Coding RNA 51	16	Major sources
1594	LINC00052	Long Intergenic Non-Protein Coding RNA 52	21	Major sources
1595	LINC00092	Long Intergenic Non-Protein Coding RNA 92	20	Major sources
1596	LINC00102	Long Intergenic Non-Protein Coding RNA 102	15	Major sources
1597	LINC00106	Long Intergenic Non-Protein Coding RNA 106	14	Major sources
1598	LINC00111	Long Intergenic Non-Protein Coding RNA 111	17	Major sources
1599	LINC00112	Long Intergenic Non-Protein Coding RNA 112	17	Major sources
1600	LINC00113	Long Intergenic Non-Protein Coding RNA 113	14	Major sources
1601	LINC00114	Long Intergenic Non-Protein Coding RNA 114	23	Major sources
1602	LINC00115	Long Intergenic Non-Protein Coding RNA 115	20	Major sources
1603	LINC00158	Long Intergenic Non-Protein Coding RNA 158	20	Major sources
1604	LINC00159	Long Intergenic Non-Protein Coding RNA 159	17	Major sources
1605	LINC00160	Long Intergenic Non-Protein Coding RNA 160	18	Major sources
1606	LINC00161	Long Intergenic Non-Protein Coding RNA 161	20	Major sources
1607	LINC00163	Long Intergenic Non-Protein Coding RNA 163	17	Major sources
1608	LINC00165	Long Intergenic Non-Protein Coding RNA 165	16	Major sources
1609	LINC00173	Long Intergenic Non-Protein Coding RNA 173	23	Major sources
1610	LINC00174	Long Intergenic Non-Protein Coding RNA 174	23	Major sources
1611	LINC00184	Long Intergenic Non-Protein Coding RNA 184	19	Major sources
1612	LINC00189	Long Intergenic Non-Protein Coding RNA 189	19	Major sources
1613	LINC00200	Long Intergenic Non-Protein Coding RNA 200	19	Major sources
1614	LINC00205	Long Intergenic Non-Protein Coding RNA 205	19	Major sources
1615	LINC00207	Long Intergenic Non-Protein Coding RNA 207	16	Major sources
1616	LINC00208	Long Intergenic Non-Protein Coding RNA 208	20	Major sources
1617	LINC00210	Long Intergenic Non-Protein Coding RNA 210	15	Major sources
1618	LINC00216	Long Intergenic Non-Protein Coding RNA 216	11	Major sources
1619	LINC00221	Long Intergenic Non-Protein Coding RNA 221	17	Major sources
1620	LINC00222	Long Intergenic Non-Protein Coding RNA 222	17	Major sources
1621	LINC00226	Long Intergenic Non-Protein Coding RNA 226	14	Major sources
1622	LINC00229	Long Intergenic Non-Protein Coding RNA 229	17	Major sources
1623	LINC00235	Long Intergenic Non-Protein Coding RNA 235	14	Major sources
1624	LINC00237	Long Intergenic Non-Protein Coding RNA 237	16	Major sources
1625	LINC00239	Long Intergenic Non-Protein Coding RNA 239	17	Major sources
1626	LINC00240	Long Intergenic Non-Protein Coding RNA 240	19	Major sources
1627	LINC00242	Long Intergenic Non-Protein Coding RNA 242	22	Major sources
1628	LINC00243	Long Intergenic Non-Protein Coding RNA 243	18	Major sources
1629	LINC00244	Long Intergenic Non-Protein Coding RNA 244	14	Major sources
1630	LINC00251	Long Intergenic Non-Protein Coding RNA 251	15	Major sources
1631	LINC00254	Long Intergenic Non-Protein Coding RNA 254	11	Major sources
1632	LINC00260	Long Intergenic Non-Protein Coding RNA 260	11	Major sources
1633	LINC00261	Long Intergenic Non-Protein Coding RNA 261	22	Major sources
1634	LINC00265	Long Intergenic Non-Protein Coding RNA 265	19	Major sources
1635	LINC00269	Long Intergenic Non-Protein Coding RNA 269	22	Major sources
1636	LINC00272	Long Intergenic Non-Protein Coding RNA 272	17	Major sources
1637	LINC00273	Long Intergenic Non-Protein Coding RNA 273	16	Major sources
1638	LINC00276	Long Intergenic Non-Protein Coding RNA 276	15	Major sources
1639	LINC00278	Long Intergenic Non-Protein Coding RNA 278	14	Major sources
1640	LINC00279	Long Intergenic Non-Protein Coding RNA 279	11	Major sources
1641	LINC00280	Long Intergenic Non-Protein Coding RNA 280	10	Major sources
1642	LINC00290	Long Intergenic Non-Protein Coding RNA 290	16	Major sources
1643	LINC00293	Long Intergenic Non-Protein Coding RNA 293	16	Major sources
1644	LINC00294	Long Intergenic Non-Protein Coding RNA 294	14	Major sources
1645	LINC00297	Long Intergenic Non-Protein Coding RNA 297	13	Major sources
1646	LINC00298	Long Intergenic Non-Protein Coding RNA 298	16	Major sources
1647	LINC00299	Long Intergenic Non-Protein Coding RNA 299	23	Major sources
1648	LINC00301	Long Intergenic Non-Protein Coding RNA 301	21	Major sources
1649	LINC00302	Long Intergenic Non-Protein Coding RNA 302	12	Major sources
1650	LINC00303	Long Intergenic Non-Protein Coding RNA 303	19	Major sources
1651	LINC00304	Long Intergenic Non-Protein Coding RNA 304	22	Major sources
1652	LINC00305	Long Intergenic Non-Protein Coding RNA 305	23	Major sources
1653	LINC00307	Long Intergenic Non-Protein Coding RNA 307	14	Major sources
1654	LINC00308	Long Intergenic Non-Protein Coding RNA 308	17	Major sources
1655	LINC00309	Long Intergenic Non-Protein Coding RNA 309	16	Major sources
1656	LINC00310	Long Intergenic Non-Protein Coding RNA 310	21	Major sources
1657	LINC00311	Long Intergenic Non-Protein Coding RNA 311	23	Major sources
1658	LINC00312	Long Intergenic Non-Protein Coding RNA 312	20	Major sources
1659	LINC00313	Long Intergenic Non-Protein Coding RNA 313	23	Major sources
1660	LINC00314	Long Intergenic Non-Protein Coding RNA 314	16	Major sources
1661	LINC00315	Long Intergenic Non-Protein Coding RNA 315	21	Major sources
1662	LINC00316	Long Intergenic Non-Protein Coding RNA 316	17	Major sources
1663	LINC00317	Long Intergenic Non-Protein Coding RNA 317	15	Major sources
1664	LINC00319	Long Intergenic Non-Protein Coding RNA 319	22	Major sources
1665	LINC00320	Long Intergenic Non-Protein Coding RNA 320	18	Major sources
1666	LINC00322	Long Intergenic Non-Protein Coding RNA 322	21	Major sources
1667	LINC00323	Long Intergenic Non-Protein Coding RNA 323	20	Major sources
1668	LINC00324	Long Intergenic Non-Protein Coding RNA 324	22	Major sources
1669	LINC00326	Long Intergenic Non-Protein Coding RNA 326	19	Major sources
1670	LINC00327	Long Intergenic Non-Protein Coding RNA 327	15	Major sources
1671	LINC00328	Long Intergenic Non-Protein Coding RNA 328	9	Major sources
1672	LINC00330	Long Intergenic Non-Protein Coding RNA 330	15	Major sources
1673	LINC00331	Long Intergenic Non-Protein Coding RNA 331	13	Major sources
1674	LINC00332	Long Intergenic Non-Protein Coding RNA 332	15	Major sources
1675	LINC00333	Long Intergenic Non-Protein Coding RNA 333	14	Major sources
1676	LINC00334	Long Intergenic Non-Protein Coding RNA 334	18	Major sources
1677	LINC00336	Long Intergenic Non-Protein Coding RNA 336	27	Major sources
1678	LINC00339	Long Intergenic Non-Protein Coding RNA 339	20	Major sources
1679	LINC00342	Long Intergenic Non-Protein Coding RNA 342	19	Major sources
1680	LINC00343	Long Intergenic Non-Protein Coding RNA 343	15	Major sources
1681	LINC00345	Long Intergenic Non-Protein Coding RNA 345	11	Major sources
1682	LINC00347	Long Intergenic Non-Protein Coding RNA 347	15	Major sources
1683	LINC00348	Long Intergenic Non-Protein Coding RNA 348	15	Major sources
1684	LINC00349	Long Intergenic Non-Protein Coding RNA 349	10	Major sources
1685	LINC00351	Long Intergenic Non-Protein Coding RNA 351	15	Major sources
1686	LINC00352	Long Intergenic Non-Protein Coding RNA 352	11	Major sources
1687	LINC00353	Long Intergenic Non-Protein Coding RNA 353	13	Major sources
1688	LINC00354	Long Intergenic Non-Protein Coding RNA 354	14	Major sources
1689	LINC00355	Long Intergenic Non-Protein Coding RNA 355	17	Major sources
1690	LINC00358	Long Intergenic Non-Protein Coding RNA 358	13	Major sources
1691	LINC00359	Long Intergenic Non-Protein Coding RNA 359	9	Major sources
1692	LINC00362	Long Intergenic Non-Protein Coding RNA 362	13	Major sources
1693	LINC00363	Long Intergenic Non-Protein Coding RNA 363	10	Major sources
1694	LINC00364	Long Intergenic Non-Protein Coding RNA 364	14	Major sources
1695	LINC00365	Long Intergenic Non-Protein Coding RNA 365	17	Major sources
1696	LINC00366	Long Intergenic Non-Protein Coding RNA 366	13	Major sources
1697	LINC00367	Long Intergenic Non-Protein Coding RNA 367	7	Major sources
1698	LINC00368	Long Intergenic Non-Protein Coding RNA 368	14	Major sources
1699	LINC00370	Long Intergenic Non-Protein Coding RNA 370	12	Major sources
1700	LINC00373	Long Intergenic Non-Protein Coding RNA 373	10	Major sources
1701	LINC00374	Long Intergenic Non-Protein Coding RNA 374	11	Major sources
1702	LINC00375	Long Intergenic Non-Protein Coding RNA 375	12	Major sources
1703	LINC00376	Long Intergenic Non-Protein Coding RNA 376	12	Major sources
1704	LINC00377	Long Intergenic Non-Protein Coding RNA 377	14	Major sources
1705	LINC00378	Long Intergenic Non-Protein Coding RNA 378	14	Major sources
1706	LINC00379	Long Intergenic Non-Protein Coding RNA 379	15	Major sources
1707	LINC00380	Long Intergenic Non-Protein Coding RNA 380	11	Major sources
1708	LINC00381	Long Intergenic Non-Protein Coding RNA 381	14	Major sources
1709	LINC00382	Long Intergenic Non-Protein Coding RNA 382	14	Major sources
1710	LINC00383	Long Intergenic Non-Protein Coding RNA 383	14	Major sources
1711	LINC00384	Long Intergenic Non-Protein Coding RNA 384	14	Major sources
1712	LINC00385	Long Intergenic Non-Protein Coding RNA 385	12	Major sources
1713	LINC00387	Long Intergenic Non-Protein Coding RNA 387	9	Major sources
1714	LINC00388	Long Intergenic Non-Protein Coding RNA 388	9	Major sources
1715	LINC00390	Long Intergenic Non-Protein Coding RNA 390	15	Major sources
1716	LINC00391	Long Intergenic Non-Protein Coding RNA 391	15	Major sources
1717	LINC00392	Long Intergenic Non-Protein Coding RNA 392	13	Major sources
1718	LINC00393	Long Intergenic Non-Protein Coding RNA 393	15	Major sources
1719	LINC00395	Long Intergenic Non-Protein Coding RNA 395	13	Major sources
1720	LINC00396	Long Intergenic Non-Protein Coding RNA 396	11	Major sources
1721	LINC00397	Long Intergenic Non-Protein Coding RNA 397	13	Major sources
1722	LINC00398	Long Intergenic Non-Protein Coding RNA 398	15	Major sources
1723	LINC00399	Long Intergenic Non-Protein Coding RNA 399	13	Major sources
1724	LINC00400	Long Intergenic Non-Protein Coding RNA 400	14	Major sources
1725	LINC00402	Long Intergenic Non-Protein Coding RNA 402	16	Major sources
1726	LINC00404	Long Intergenic Non-Protein Coding RNA 404	11	Major sources
1727	LINC00407	Long Intergenic Non-Protein Coding RNA 407	15	Major sources
1728	LINC00408	Long Intergenic Non-Protein Coding RNA 408	13	Major sources
1729	LINC00410	Long Intergenic Non-Protein Coding RNA 410	15	Major sources
1730	LINC00411	Long Intergenic Non-Protein Coding RNA 411	12	Major sources
1731	LINC00412	Long Intergenic Non-Protein Coding RNA 412	14	Major sources
1732	LINC00415	Long Intergenic Non-Protein Coding RNA 415	14	Major sources
1733	LINC00421	Long Intergenic Non-Protein Coding RNA 421	14	Major sources
1734	LINC00423	Long Intergenic Non-Protein Coding RNA 423	15	Major sources
1735	LINC00424	Long Intergenic Non-Protein Coding RNA 424	13	Major sources
1736	LINC00426	Long Intergenic Non-Protein Coding RNA 426	17	Major sources
1737	LINC00427	Long Intergenic Non-Protein Coding RNA 427	13	Major sources
1738	LINC00428	Long Intergenic Non-Protein Coding RNA 428	13	Major sources
1739	LINC00430	Long Intergenic Non-Protein Coding RNA 430	11	Major sources
1740	LINC00431	Long Intergenic Non-Protein Coding RNA 431	13	Major sources
1741	LINC00433	Long Intergenic Non-Protein Coding RNA 433	13	Major sources
1742	LINC00434	Long Intergenic Non-Protein Coding RNA 434	13	Major sources
1743	LINC00437	Long Intergenic Non-Protein Coding RNA 437	13	Major sources
1744	LINC00440	Long Intergenic Non-Protein Coding RNA 440	13	Major sources
1745	LINC00442	Long Intergenic Non-Protein Coding RNA 442	15	Major sources
1746	LINC00443	Long Intergenic Non-Protein Coding RNA 443	16	Major sources
1747	LINC00445	Long Intergenic Non-Protein Coding RNA 445	14	Major sources
1748	LINC00446	Long Intergenic Non-Protein Coding RNA 446	14	Major sources
1749	LINC00448	Long Intergenic Non-Protein Coding RNA 448	12	Major sources
1750	LINC00449	Long Intergenic Non-Protein Coding RNA 449	15	Major sources
1751	LINC00452	Long Intergenic Non-Protein Coding RNA 452	18	Major sources
1752	LINC00454	Long Intergenic Non-Protein Coding RNA 454	13	Major sources
1753	LINC00456	Long Intergenic Non-Protein Coding RNA 456	14	Major sources
1754	LINC00457	Long Intergenic Non-Protein Coding RNA 457	14	Major sources
1755	LINC00458	Long Intergenic Non-Protein Coding RNA 458	17	Major sources
1756	LINC00459	Long Intergenic Non-Protein Coding RNA 459	11	Major sources
1757	LINC00460	Long Intergenic Non-Protein Coding RNA 460	18	Major sources
1758	LINC00462	Long Intergenic Non-Protein Coding RNA 462	16	Major sources
1759	LINC00463	Long Intergenic Non-Protein Coding RNA 463	15	Major sources
1760	LINC00466	Long Intergenic Non-Protein Coding RNA 466	16	Major sources
1761	LINC00467	Long Intergenic Non-Protein Coding RNA 467	22	Major sources
1762	LINC00469	Long Intergenic Non-Protein Coding RNA 469	21	Major sources
1763	LINC00470	Long Intergenic Non-Protein Coding RNA 470	22	Major sources
1764	LINC00471	Long Intergenic Non-Protein Coding RNA 471	22	Major sources
1765	LINC00472	Long Intergenic Non-Protein Coding RNA 472	29	Major sources
1766	LINC00473	Long Intergenic Non-Protein Coding RNA 473	23	Major sources
1767	LINC00474	Long Intergenic Non-Protein Coding RNA 474	21	Major sources
1768	LINC00475	Long Intergenic Non-Protein Coding RNA 475	15	Major sources
1769	LINC00477	Long Intergenic Non-Protein Coding RNA 477	23	Major sources
1770	LINC00479	Long Intergenic Non-Protein Coding RNA 479	22	Major sources
1771	LINC00482	Long Intergenic Non-Protein Coding RNA 482	24	Major sources
1772	LINC00484	Long Intergenic Non-Protein Coding RNA 484	16	Major sources
1773	LINC00485	Long Intergenic Non-Protein Coding RNA 485	15	Major sources
1774	LINC00486	Long Intergenic Non-Protein Coding RNA 486	19	Major sources
1775	LINC00487	Long Intergenic Non-Protein Coding RNA 487	17	Major sources
1776	LINC00488	Long Intergenic Non-Protein Coding RNA 488	16	Major sources
1777	LINC00489	Long Intergenic Non-Protein Coding RNA 489	13	Major sources
1778	LINC00491	Long Intergenic Non-Protein Coding RNA 491	18	Major sources
1779	LINC00492	Long Intergenic Non-Protein Coding RNA 492	12	Major sources
1780	LINC00494	Long Intergenic Non-Protein Coding RNA 494	16	Major sources
1781	LINC00498	Long Intergenic Non-Protein Coding RNA 498	13	Major sources
1782	LINC00499	Long Intergenic Non-Protein Coding RNA 499	15	Major sources
1783	LINC00501	Long Intergenic Non-Protein Coding RNA 501	16	Major sources
1784	LINC00502	Long Intergenic Non-Protein Coding RNA 502	14	Major sources
1785	LINC00504	Long Intergenic Non-Protein Coding RNA 504	19	Major sources
1786	LINC00506	Long Intergenic Non-Protein Coding RNA 506	12	Major sources
1787	LINC00507	Long Intergenic Non-Protein Coding RNA 507	15	Major sources
1788	LINC00508	Long Intergenic Non-Protein Coding RNA 508	14	Major sources
1789	LINC00511	Long Intergenic Non-Protein Coding RNA 511	18	Major sources
1790	LINC00513	Long Intergenic Non-Protein Coding RNA 513	15	Major sources
1791	LINC00515	Long Intergenic Non-Protein Coding RNA 515	18	Major sources
1792	LINC00517	Long Intergenic Non-Protein Coding RNA 517	15	Major sources
1793	LINC00518	Long Intergenic Non-Protein Coding RNA 518	24	Major sources
1794	LINC00519	Long Intergenic Non-Protein Coding RNA 519	15	Major sources
1795	LINC00520	Long Intergenic Non-Protein Coding RNA 520	20	Major sources
1796	LINC00523	Long Intergenic Non-Protein Coding RNA 523	24	Major sources
1797	LINC00524	Long Intergenic Non-Protein Coding RNA 524	13	Major sources
1798	LINC00525	Long Intergenic Non-Protein Coding RNA 525	20	Major sources
1799	LINC00526	Long Intergenic Non-Protein Coding RNA 526	21	Major sources
1800	LINC00528	Long Intergenic Non-Protein Coding RNA 528	22	Major sources
1801	LINC00529	Long Intergenic Non-Protein Coding RNA 529	15	Major sources
1802	LINC00533	Long Intergenic Non-Protein Coding RNA 533	13	Major sources
1803	LINC00534	Long Intergenic Non-Protein Coding RNA 534	17	Major sources
1804	LINC00536	Long Intergenic Non-Protein Coding RNA 536	18	Major sources
1805	LINC00537	Long Intergenic Non-Protein Coding RNA 537	14	Major sources
1806	LINC00538	Long Intergenic Non-Protein Coding RNA 538	12	Major sources
1807	LINC00539	Long Intergenic Non-Protein Coding RNA 539	17	Major sources
1808	LINC00540	Long Intergenic Non-Protein Coding RNA 540	17	Major sources
1809	LINC00543	Long Intergenic Non-Protein Coding RNA 543	15	Major sources
1810	LINC00544	Long Intergenic Non-Protein Coding RNA 544	17	Major sources
1811	LINC00545	Long Intergenic Non-Protein Coding RNA 545	17	Major sources
1812	LINC00547	Long Intergenic Non-Protein Coding RNA 547	14	Major sources
1813	LINC00548	Long Intergenic Non-Protein Coding RNA 548	14	Major sources
1814	LINC00550	Long Intergenic Non-Protein Coding RNA 550	13	Major sources
1815	LINC00552	Long Intergenic Non-Protein Coding RNA 552	15	Major sources
1816	LINC00554	Long Intergenic Non-Protein Coding RNA 554	15	Major sources
1817	LINC00555	Long Intergenic Non-Protein Coding RNA 555	14	Major sources
1818	LINC00556	Long Intergenic Non-Protein Coding RNA 556	12	Major sources
1819	LINC00557	Long Intergenic Non-Protein Coding RNA 557	14	Major sources
1820	LINC00558	Long Intergenic Non-Protein Coding RNA 558	14	Major sources
1821	LINC00559	Long Intergenic Non-Protein Coding RNA 559	13	Major sources
1822	LINC00560	Long Intergenic Non-Protein Coding RNA 560	14	Major sources
1823	LINC00561	Long Intergenic Non-Protein Coding RNA 561	14	Major sources
1824	LINC00562	Long Intergenic Non-Protein Coding RNA 562	14	Major sources
1825	LINC00563	Long Intergenic Non-Protein Coding RNA 563	15	Major sources
1826	LINC00564	Long Intergenic Non-Protein Coding RNA 564	15	Major sources
1827	LINC00566	Long Intergenic Non-Protein Coding RNA 566	14	Major sources
1828	LINC00567	Long Intergenic Non-Protein Coding RNA 567	14	Major sources
1829	LINC00570	Long Intergenic Non-Protein Coding RNA 570	16	Major sources
1830	LINC00571	Long Intergenic Non-Protein Coding RNA 571	15	Major sources
1831	LINC00572	Long Intergenic Non-Protein Coding RNA 572	16	Major sources
1832	LINC00574	Long Intergenic Non-Protein Coding RNA 574	24	Major sources
1833	LINC00575	Long Intergenic Non-Protein Coding RNA 575	20	Major sources
1834	LINC00578	Long Intergenic Non-Protein Coding RNA 578	16	Major sources
1835	LINC00581	Long Intergenic Non-Protein Coding RNA 581	13	Major sources
1836	LINC00582	Long Intergenic Non-Protein Coding RNA 582	17	Major sources
1837	LINC00583	Long Intergenic Non-Protein Coding RNA 583	15	Major sources
1838	LINC00587	Long Intergenic Non-Protein Coding RNA 587	15	Major sources
1839	LINC00588	Long Intergenic Non-Protein Coding RNA 588	20	Major sources
1840	LINC00589	Long Intergenic Non-Protein Coding RNA 589	20	Major sources
1841	LINC00592	Long Intergenic Non-Protein Coding RNA 592	16	Major sources
1842	LINC00593	Long Intergenic Non-Protein Coding RNA 593	17	Major sources
1843	LINC00595	Long Intergenic Non-Protein Coding RNA 595	16	Major sources
1844	LINC00596	Long Intergenic Non-Protein Coding RNA 596	19	Major sources
1845	LINC00597	Long Intergenic Non-Protein Coding RNA 597	14	Major sources
1846	LINC00598	Long Intergenic Non-Protein Coding RNA 598	19	Major sources
1847	LINC00601	Long Intergenic Non-Protein Coding RNA 601	16	Major sources
1848	LINC00602	Long Intergenic Non-Protein Coding RNA 602	15	Major sources
1849	LINC00603	Long Intergenic Non-Protein Coding RNA 603	12	Major sources
1850	LINC00604	Long Intergenic Non-Protein Coding RNA 604	11	Major sources
1851	LINC00605	Long Intergenic Non-Protein Coding RNA 605	16	Major sources
1852	LINC00606	Long Intergenic Non-Protein Coding RNA 606	14	Major sources
1853	LINC00607	Long Intergenic Non-Protein Coding RNA 607	16	Major sources
1854	LINC00608	Long Intergenic Non-Protein Coding RNA 608	17	Major sources
1855	LINC00609	Long Intergenic Non-Protein Coding RNA 609	15	Major sources
1856	LINC00612	Long Intergenic Non-Protein Coding RNA 612	21	Major sources
1857	LINC00613	Long Intergenic Non-Protein Coding RNA 613	11	Major sources
1858	LINC00615	Long Intergenic Non-Protein Coding RNA 615	21	Major sources
1859	LINC00616	Long Intergenic Non-Protein Coding RNA 616	15	Major sources
1860	LINC00618	Long Intergenic Non-Protein Coding RNA 618	11	Major sources
1861	LINC00619	Long Intergenic Non-Protein Coding RNA 619	16	Major sources
1862	LINC00620	Long Intergenic Non-Protein Coding RNA 620	14	Major sources
1863	LINC00621	Long Intergenic Non-Protein Coding RNA 621	15	Major sources
1864	LINC00622	Long Intergenic Non-Protein Coding RNA 622	13	Major sources
1865	LINC00623	Long Intergenic Non-Protein Coding RNA 623	16	Major sources
1866	LINC00624	Long Intergenic Non-Protein Coding RNA 624	16	Major sources
1867	LINC00626	Long Intergenic Non-Protein Coding RNA 626	15	Major sources
1868	LINC00628	Long Intergenic Non-Protein Coding RNA 628	15	Major sources
1869	LINC00629	Long Intergenic Non-Protein Coding RNA 629	17	Major sources
1870	LINC00630	Long Intergenic Non-Protein Coding RNA 630	15	Major sources
1871	LINC00632	Long Intergenic Non-Protein Coding RNA 632	19	Major sources
1872	LINC00635	Long Intergenic Non-Protein Coding RNA 635	17	Major sources
1873	LINC00636	Long Intergenic Non-Protein Coding RNA 636	17	Major sources
1874	LINC00639	Long Intergenic Non-Protein Coding RNA 639	15	Major sources
1875	LINC00640	Long Intergenic Non-Protein Coding RNA 640	16	Major sources
1876	LINC00641	Long Intergenic Non-Protein Coding RNA 641	15	Major sources
1877	LINC00642	Long Intergenic Non-Protein Coding RNA 642	15	Major sources
1878	LINC00644	Long Intergenic Non-Protein Coding RNA 644	11	Major sources
1879	LINC00645	Long Intergenic Non-Protein Coding RNA 645	15	Major sources
1880	LINC00648	Long Intergenic Non-Protein Coding RNA 648	13	Major sources
1881	LINC00649	Long Intergenic Non-Protein Coding RNA 649	16	Major sources
1882	LINC00652	Long Intergenic Non-Protein Coding RNA 652	15	Major sources
1883	LINC00654	Long Intergenic Non-Protein Coding RNA 654	19	Major sources
1884	LINC00656	Long Intergenic Non-Protein Coding RNA 656	16	Major sources
1885	LINC00658	Long Intergenic Non-Protein Coding RNA 658	15	Major sources
1886	LINC00659	Long Intergenic Non-Protein Coding RNA 659	17	Major sources
1887	LINC00661	Long Intergenic Non-Protein Coding RNA 661	14	Major sources
1888	LINC00662	Long Intergenic Non-Protein Coding RNA 662	16	Major sources
1889	LINC00663	Long Intergenic Non-Protein Coding RNA 663	19	Major sources
1890	LINC00664	Long Intergenic Non-Protein Coding RNA 664	16	Major sources
1891	LINC00665	Long Intergenic Non-Protein Coding RNA 665	17	Major sources
1892	LINC00667	Long Intergenic Non-Protein Coding RNA 667	20	Major sources
1893	LINC00668	Long Intergenic Non-Protein Coding RNA 668	17	Major sources
1894	LINC00670	Long Intergenic Non-Protein Coding RNA 670	16	Major sources
1895	LINC00671	Long Intergenic Non-Protein Coding RNA 671	19	Major sources
1896	LINC00673	Long Intergenic Non-Protein Coding RNA 673	16	Major sources
1897	LINC00674	Long Intergenic Non-Protein Coding RNA 674	14	Major sources
1898	LINC00676	Long Intergenic Non-Protein Coding RNA 676	14	Major sources
1899	LINC00677	Long Intergenic Non-Protein Coding RNA 677	16	Major sources
1900	LINC00678	Long Intergenic Non-Protein Coding RNA 678	13	Major sources
1901	LINC00680	Long Intergenic Non-Protein Coding RNA 680	14	Major sources
1902	LINC00681	Long Intergenic Non-Protein Coding RNA 681	15	Major sources
1903	LINC00682	Long Intergenic Non-Protein Coding RNA 682	15	Major sources
1904	LINC00683	Long Intergenic Non-Protein Coding RNA 683	15	Major sources
1905	LINC00685	Long Intergenic Non-Protein Coding RNA 685	14	Major sources
1906	LINC00686	Long Intergenic Non-Protein Coding RNA 686	14	Major sources
1907	LINC00687	Long Intergenic Non-Protein Coding RNA 687	18	Major sources
1908	LINC00689	Long Intergenic Non-Protein Coding RNA 689	18	Major sources
1909	LINC00690	Long Intergenic Non-Protein Coding RNA 690	14	Major sources
1910	LINC00691	Long Intergenic Non-Protein Coding RNA 691	13	Major sources
1911	LINC00692	Long Intergenic Non-Protein Coding RNA 692	16	Major sources
1912	LINC00693	Long Intergenic Non-Protein Coding RNA 693	11	Major sources
1913	LINC00696	Long Intergenic Non-Protein Coding RNA 696	19	Major sources
1914	LINC00698	Long Intergenic Non-Protein Coding RNA 698	15	Major sources
1915	LINC00700	Long Intergenic Non-Protein Coding RNA 700	13	Major sources
1916	LINC00701	Long Intergenic Non-Protein Coding RNA 701	12	Major sources
1917	LINC00702	Long Intergenic Non-Protein Coding RNA 702	17	Major sources
1918	LINC00703	Long Intergenic Non-Protein Coding RNA 703	15	Major sources
1919	LINC00705	Long Intergenic Non-Protein Coding RNA 705	15	Major sources
1920	LINC00706	Long Intergenic Non-Protein Coding RNA 706	14	Major sources
1921	LINC00707	Long Intergenic Non-Protein Coding RNA 707	17	Major sources
1922	LINC00708	Long Intergenic Non-Protein Coding RNA 708	15	Major sources
1923	LINC00709	Long Intergenic Non-Protein Coding RNA 709	12	Major sources
1924	LINC00710	Long Intergenic Non-Protein Coding RNA 710	14	Major sources
1925	LINC00824	Long Intergenic Non-Protein Coding RNA 824	15	Major sources
1926	LINC00836	Long Intergenic Non-Protein Coding RNA 836	12	Major sources
1927	LINC00837	Long Intergenic Non-Protein Coding RNA 837	14	Major sources
1928	LINC00838	Long Intergenic Non-Protein Coding RNA 838	14	Major sources
1929	LINC00839	Long Intergenic Non-Protein Coding RNA 839	19	Major sources
1930	LINC00840	Long Intergenic Non-Protein Coding RNA 840	14	Major sources
1931	LINC00841	Long Intergenic Non-Protein Coding RNA 841	15	Major sources
1932	LINC00842	Long Intergenic Non-Protein Coding RNA 842	16	Major sources
1933	LINC00844	Long Intergenic Non-Protein Coding RNA 844	16	Major sources
1934	LINC00845	Long Intergenic Non-Protein Coding RNA 845	14	Major sources
1935	LINC00847	Long Intergenic Non-Protein Coding RNA 847	15	Major sources
1936	LINC00850	Long Intergenic Non-Protein Coding RNA 850	13	Major sources
1937	LINC00851	Long Intergenic Non-Protein Coding RNA 851	17	Major sources
1938	LINC00852	Long Intergenic Non-Protein Coding RNA 852	18	Major sources
1939	LINC00853	Long Intergenic Non-Protein Coding RNA 853	16	Major sources
1940	LINC00856	Long Intergenic Non-Protein Coding RNA 856	16	Major sources
1941	LINC00857	Long Intergenic Non-Protein Coding RNA 857	17	Major sources
1942	LINC00858	Long Intergenic Non-Protein Coding RNA 858	16	Major sources
1943	LINC00861	Long Intergenic Non-Protein Coding RNA 861	16	Major sources
1944	LINC00862	Long Intergenic Non-Protein Coding RNA 862	21	Major sources
1945	LINC00863	Long Intergenic Non-Protein Coding RNA 863	15	Major sources
1946	LINC00865	Long Intergenic Non-Protein Coding RNA 865	15	Major sources
1947	LINC00867	Long Intergenic Non-Protein Coding RNA 867	15	Major sources
1948	LINC00868	Long Intergenic Non-Protein Coding RNA 868	15	Major sources
1949	LINC00869	Long Intergenic Non-Protein Coding RNA 869	19	Major sources
1950	LINC00870	Long Intergenic Non-Protein Coding RNA 870	14	Major sources
1951	LINC00871	Long Intergenic Non-Protein Coding RNA 871	15	Major sources
1952	LINC00877	Long Intergenic Non-Protein Coding RNA 877	16	Major sources
1953	LINC00879	Long Intergenic Non-Protein Coding RNA 879	14	Major sources
1954	LINC00880	Long Intergenic Non-Protein Coding RNA 880	17	Major sources
1955	LINC00881	Long Intergenic Non-Protein Coding RNA 881	15	Major sources
1956	LINC00882	Long Intergenic Non-Protein Coding RNA 882	17	Major sources
1957	LINC00885	Long Intergenic Non-Protein Coding RNA 885	16	Major sources
1958	LINC00886	Long Intergenic Non-Protein Coding RNA 886	16	Major sources
1959	LINC00887	Long Intergenic Non-Protein Coding RNA 887	18	Major sources
1960	LINC00891	Long Intergenic Non-Protein Coding RNA 891	11	Major sources
1961	LINC00892	Long Intergenic Non-Protein Coding RNA 892	13	Major sources
1962	LINC00895	Long Intergenic Non-Protein Coding RNA 895	12	Major sources
1963	LINC00896	Long Intergenic Non-Protein Coding RNA 896	15	Major sources
1964	LINC00898	Long Intergenic Non-Protein Coding RNA 898	14	Major sources
1965	LINC00899	Long Intergenic Non-Protein Coding RNA 899	15	Major sources
1966	LINC00900	Long Intergenic Non-Protein Coding RNA 900	15	Major sources
1967	LINC00901	Long Intergenic Non-Protein Coding RNA 901	16	Major sources
1968	LINC00903	Long Intergenic Non-Protein Coding RNA 903	11	Major sources
1969	LINC00904	Long Intergenic Non-Protein Coding RNA 904	13	Major sources
1970	LINC00905	Long Intergenic Non-Protein Coding RNA 905	15	Major sources
1971	LINC00906	Long Intergenic Non-Protein Coding RNA 906	13	Major sources
1972	LINC00907	Long Intergenic Non-Protein Coding RNA 907	15	Major sources
1973	LINC00908	Long Intergenic Non-Protein Coding RNA 908	16	Major sources
1974	LINC00910	Long Intergenic Non-Protein Coding RNA 910	17	Major sources
1975	LINC00911	Long Intergenic Non-Protein Coding RNA 911	15	Major sources
1976	LINC00917	Long Intergenic Non-Protein Coding RNA 917	17	Major sources
1977	LINC00919	Long Intergenic Non-Protein Coding RNA 919	15	Major sources
1978	LINC00920	Long Intergenic Non-Protein Coding RNA 920	16	Major sources
1979	LINC00921	Long Intergenic Non-Protein Coding RNA 921	14	Major sources
1980	LINC00922	Long Intergenic Non-Protein Coding RNA 922	17	Major sources
1981	LINC00923	Long Intergenic Non-Protein Coding RNA 923	16	Major sources
1982	LINC00924	Long Intergenic Non-Protein Coding RNA 924	15	Major sources
1983	LINC00926	Long Intergenic Non-Protein Coding RNA 926	18	Major sources
1984	LINC00927	Long Intergenic Non-Protein Coding RNA 927	15	Major sources
1985	LINC00928	Long Intergenic Non-Protein Coding RNA 928	15	Major sources
1986	LINC00929	Long Intergenic Non-Protein Coding RNA 929	15	Major sources
1987	LINC00930	Long Intergenic Non-Protein Coding RNA 930	14	Major sources
1988	LINC00933	Long Intergenic Non-Protein Coding RNA 933	14	Major sources
1989	LINC00934	Long Intergenic Non-Protein Coding RNA 934	11	Major sources
1990	LINC00937	Long Intergenic Non-Protein Coding RNA 937	16	Major sources
1991	LINC00938	Long Intergenic Non-Protein Coding RNA 938	14	Major sources
1992	LINC00939	Long Intergenic Non-Protein Coding RNA 939	14	Major sources
1993	LINC00940	Long Intergenic Non-Protein Coding RNA 940	15	Major sources
1994	LINC00941	Long Intergenic Non-Protein Coding RNA 941	16	Major sources
1995	LINC00942	Long Intergenic Non-Protein Coding RNA 942	16	Major sources
1996	LINC00943	Long Intergenic Non-Protein Coding RNA 943	14	Major sources
1997	LINC00944	Long Intergenic Non-Protein Coding RNA 944	14	Major sources
1998	LINC00945	Long Intergenic Non-Protein Coding RNA 945	12	Major sources
[truncated: 118,984 more rows]
