# Supplementary material for: Expanding and Enriching the LncRNA Gene–Disease Landscape Using the GeneCaRNA Database
Source: Biomedicines. 2024 Jun 12;12(6):1305. doi: 10.3390/biomedicines12061305 (PMC11202217; doi:10.3390/biomedicines12061305)
Supplement: Supplementary file 1 [file biomedicines-12-01305-s001.zip › Supplemental Table S2. List of genes mapped to five sub-classes.xlsx]

## Sheet: List
Table S2	List of genes mapped to five sub-classes
S.no.	Gene Symbol	Antisense	LincRNA	Divergent	Protein Suspect	Intronic
1	ENSG00000289901-001	0	0	0	0	0
2	HSALNG0136336	0	0	0	0	0
3	HSALNG0136337	0	0	0	0	0
4	MK280644	0	0	0	0	0
5	MN298677	0	0	0	0	0
6	NONHSAG053892.2-001	0	0	0	0	0
7	NONHSAG053892.2-002	0	0	0	0	0
8	NONHSAG053892.2-003	0	0	0	0	0
9	NONHSAG053895.2	0	0	0	0	0
10	NONHSAG053897.2	0	0	0	0	0
11	TTTY13B	0	0	0	0	0
12	FAM197Y2	0	0	0	1	0
13	FAM197Y3	0	0	0	0	0
14	FAM197Y4	0	0	0	1	0
15	FAM197Y5	0	0	0	1	0
16	FAM197Y6	0	0	0	0	0
17	FAM197Y7	0	0	0	1	0
18	FAM197Y8	0	0	0	0	0
19	FAM197Y9	0	0	0	0	0
20	FAM224A	0	1	0	0	0
21	FAM224B	0	1	0	0	0
22	FAM41AY1	0	0	0	0	0
23	FAM41AY2	0	0	0	0	0
24	LINC00278	0	1	0	0	0
25	LINC00279	0	1	0	0	0
26	LINC00280	0	1	0	0	0
27	LINC03112	0	1	0	0	0
28	NLGN4Y-AS1	1	0	0	0	0
29	PRORY	0	0	0	1	0
30	TTTY1	0	1	0	0	0
31	TTTY10	0	0	0	1	0
32	TTTY11	0	0	0	0	0
33	TTTY12	0	0	0	1	0
34	TTTY13	0	0	0	1	0
35	TTTY14	0	0	0	1	0
36	TTTY15	0	0	0	0	0
37	TTTY16	0	0	0	0	0
38	TTTY17A	0	0	0	0	0
39	TTTY17B	0	0	0	0	0
40	TTTY17C	0	0	0	0	0
41	TTTY18	0	0	0	0	0
42	TTTY19	0	0	0	0	0
43	TTTY1B	0	0	0	0	0
44	TTTY2	0	1	0	0	0
45	TTTY20	0	0	0	0	0
46	TTTY21	0	0	0	0	0
47	TTTY21B	0	0	0	0	0
48	TTTY22	0	0	0	0	0
49	TTTY23	0	0	0	0	0
50	TTTY23B	0	0	0	0	0
51	TTTY2B	0	0	0	0	0
52	TTTY3	0	1	0	0	0
53	TTTY3B	0	1	0	0	0
54	TTTY4	0	1	0	0	0
55	TTTY4B	0	1	0	0	0
56	TTTY4C	0	1	0	0	0
57	TTTY5	0	1	0	0	0
58	TTTY6	0	1	0	0	0
59	TTTY6B	0	1	0	0	0
60	TTTY7	0	1	0	0	0
61	TTTY7B	0	0	0	0	0
62	TTTY8	0	1	0	0	0
63	TTTY8B	0	0	0	0	0
64	TTTY9A	0	0	0	0	0
65	TTTY9B	0	0	0	0	0
66	ZFY-AS1	1	0	0	0	0
67	LOC101929148	0	0	0	0	0
68	LOC102725532	0	0	0	0	0
69	LOC105377224	1	0	0	0	0
70	ENSG00000223517	0	0	0	0	0
71	ENSG00000228379	0	0	0	0	0
72	ENSG00000229308	0	0	0	0	0
73	ENSG00000251510	0	0	0	0	0
74	ENSG00000254488	0	0	0	0	0
75	ENSG00000260197	0	0	0	0	0
76	ENSG00000273906	0	0	0	1	1
77	ENSG00000277930	0	0	0	0	0
78	ENSG00000278847	0	0	0	0	0
79	ENSG00000286009	1	0	0	0	0
80	ENSG00000286050	0	0	0	0	0
81	ENSG00000286130	0	0	0	0	0
82	ENSG00000286187	0	0	0	0	0
83	ENSG00000286201	0	0	0	0	0
84	ENSG00000286247	0	0	0	0	0
85	ENSG00000288057	0	0	0	0	0
86	ENSG00000289707	0	0	0	0	0
87	ENSG00000289826	0	0	0	0	0
88	ENSG00000290323	0	0	0	0	0
89	ENSG00000290336	0	0	0	1	0
90	ENSG00000290342	0	0	0	0	0
91	ENSG00000290344	0	0	0	0	0
92	ENSG00000290348	0	0	0	0	0
93	ENSG00000290378	0	0	0	0	0
94	ENSG00000290435	0	0	0	0	0
95	ENSG00000290726	0	0	0	0	0
96	ENSG00000290841	0	0	0	0	0
97	ENSG00000290852	0	0	0	0	0
98	ENSG00000290853	0	0	0	0	0
99	ENSG00000291032	0	0	0	0	0
100	ENSG00000291033	0	0	0	1	0
101	ENSG00000291034	0	0	0	0	0
102	ENSG00000292330	0	0	0	0	0
103	ENSG00000292335	0	0	0	0	0
104	ENSG00000292349	1	0	0	0	0
105	ENSG00000292351	0	0	0	0	0
106	ENSG00000292359	0	0	0	0	0
107	ENSG00000292369	0	0	0	0	0
108	ASMTL-AS1-001	0	0	0	0	0
109	CM021568-038	0	0	0	0	0
110	CM021568-039	0	0	0	0	0
111	DHRSX-IT1-001	0	0	0	0	0
112	ENSG00000129816-001	0	0	0	0	0
113	ENSG00000129816-002	0	0	0	0	0
114	ENSG00000131538-001	0	0	0	0	0
115	ENSG00000131538-002	0	0	0	0	0
116	ENSG00000147753-001	0	0	0	0	0
117	ENSG00000147761-001	0	0	0	0	0
118	ENSG00000176728-001	0	0	0	0	0
119	ENSG00000183146-001	0	0	0	0	0
120	ENSG00000183385-001	0	0	0	0	0
121	ENSG00000183385-002	0	0	0	0	0
122	ENSG00000185203-001	0	0	0	0	0
123	ENSG00000212855-001	0	0	0	0	0
124	ENSG00000212855-002	0	0	0	0	0
125	ENSG00000215560-001	0	0	0	0	0
126	ENSG00000223517-001	0	0	0	0	0
127	ENSG00000224989-001	0	0	0	0	0
128	ENSG00000224989-002	0	0	0	0	0
129	ENSG00000226179-001	0	1	0	0	0
130	ENSG00000229308-001	0	0	0	0	0
131	ENSG00000230542-001	0	1	0	0	0
132	ENSG00000230663-001	0	0	0	0	0
133	ENSG00000233070-001	0	0	0	0	0
134	ENSG00000233522-001	0	0	0	0	0
135	ENSG00000235059-001	0	0	0	0	0
136	ENSG00000235059-002	0	0	0	0	0
137	ENSG00000237048-001	0	0	0	0	0
138	ENSG00000251510-001	0	0	0	0	0
139	ENSG00000254488-001	0	0	0	0	0
140	ENSG00000260197-001	0	0	0	0	0
141	ENSG00000273906-001	0	0	0	0	0
142	ENSG00000277930-001	0	0	0	0	0
143	ENSG00000278847-001	0	0	0	0	0
144	ENSG00000286009-001	0	0	0	0	0
145	ENSG00000286050-001	0	0	0	0	0
146	ENSG00000286130-001	0	0	0	0	0
147	ENSG00000286187-001	0	0	0	0	0
148	ENSG00000286201-001	0	0	0	0	0
149	ENSG00000286247-001	0	0	0	0	0
150	ENSG00000288049-001	0	0	0	0	0
151	ENSG00000288057-001	0	0	0	0	0
152	FAM197Y4-001	0	0	0	0	0
153	FAM197Y4-002	0	0	0	0	0
154	FAM197Y6-001	0	0	0	0	0
155	HSALNG0020226-601	0	0	0	0	0
156	HSALNG0020226-602	0	0	0	0	0
157	HSALNG0020226-603	0	0	0	0	0
158	HSALNG0020226-604	0	0	0	0	0
159	HSALNG0020226-605	0	0	0	0	0
160	HSALNG0020226-606	0	0	0	0	0
161	HSALNG0020226-607	0	0	0	0	0
162	HSALNG0020226-608	0	0	0	0	0
163	HSALNG0020226-609	0	0	0	0	0
164	HSALNG0020226-610	0	0	0	0	0
165	HSALNG0020226-611	0	0	0	0	0
166	HSALNG0020226-612	0	0	0	0	0
167	HSALNG0020226-613	0	0	0	0	0
168	HSALNG0020226-614	0	0	0	0	0
169	HSALNG0020226-615	0	0	0	0	0
170	HSALNG0020226-616	0	0	0	0	0
171	HSALNG0020226-617	0	0	0	0	0
172	HSALNG0020226-618	0	0	0	0	0
173	HSALNG0020226-619	0	0	0	0	0
174	HSALNG0020226-620	0	0	0	0	0
175	HSALNG0020226-621	0	0	0	0	0
176	HSALNG0020226-622	0	0	0	0	0
177	HSALNG0020226-623	0	0	0	0	0
178	HSALNG0020226-624	0	0	0	0	0
179	HSALNG0020226-625	0	0	0	0	0
180	HSALNG0037602-488	0	0	0	0	0
181	HSALNG0037602-489	0	0	0	0	0
182	HSALNG0037602-490	0	0	0	0	0
183	HSALNG0037602-491	0	0	0	0	0
184	HSALNG0037602-492	0	0	0	0	0
185	HSALNG0037602-493	0	0	0	0	0
186	HSALNG0037602-494	0	0	0	0	0
187	HSALNG0037602-495	0	0	0	0	0
188	HSALNG0037602-496	0	0	0	0	0
189	HSALNG0037602-497	0	0	0	0	0
190	HSALNG0037602-498	0	0	0	0	0
191	HSALNG0037602-499	0	0	0	0	0
192	HSALNG0057278-283	0	0	0	0	0
193	HSALNG0078466-735	0	0	0	0	0
194	HSALNG0078466-736	0	0	0	0	0
195	HSALNG0078466-737	0	0	0	0	0
196	HSALNG0078466-738	0	0	0	0	0
197	HSALNG0078466-739	0	0	0	0	0
198	HSALNG0078466-740	0	0	0	0	0
199	HSALNG0078466-741	0	0	0	0	0
200	HSALNG0078466-742	0	0	0	0	0
201	HSALNG0078466-743	0	0	0	0	0
202	HSALNG0078466-744	0	0	0	0	0
203	HSALNG0078466-745	0	0	0	0	0
204	HSALNG0078466-746	0	0	0	0	0
205	HSALNG0078466-747	0	0	0	0	0
206	HSALNG0078466-748	0	0	0	0	0
207	HSALNG0078466-749	0	0	0	0	0
208	HSALNG0078466-750	0	0	0	0	0
209	HSALNG0078466-751	0	0	0	0	0
210	HSALNG0078466-752	0	0	0	0	0
211	HSALNG0078466-753	0	0	0	0	0
212	HSALNG0078466-754	0	0	0	0	0
213	HSALNG0078466-755	0	0	0	0	0
214	HSALNG0078466-756	0	0	0	0	0
215	HSALNG0078466-757	0	0	0	0	0
216	HSALNG0078466-758	0	0	0	0	0
217	HSALNG0078466-759	0	0	0	0	0
218	HSALNG0078466-760	0	0	0	0	0
219	HSALNG0078466-761	0	0	0	0	0
220	HSALNG0078466-762	0	0	0	0	0
221	HSALNG0078466-763	0	0	0	0	0
222	HSALNG0078466-764	0	0	0	0	0
223	HSALNG0078466-765	0	0	0	0	0
224	HSALNG0078466-766	0	0	0	0	0
225	HSALNG0082370-359	0	0	0	0	0
226	HSALNG0082370-360	0	0	0	0	0
227	HSALNG0082370-361	0	0	0	0	0
228	HSALNG0082370-362	0	0	0	0	0
229	HSALNG0082370-363	0	0	0	0	0
230	HSALNG0082370-364	0	0	0	0	0
231	HSALNG0082370-365	0	0	0	0	0
232	HSALNG0082370-366	0	0	0	0	0
233	HSALNG0082370-367	0	0	0	0	0
234	HSALNG0082370-368	0	0	0	0	0
235	HSALNG0082370-369	0	0	0	0	0
236	HSALNG0082370-370	0	0	0	0	0
237	HSALNG0082370-371	0	0	0	0	0
238	HSALNG0082370-372	0	0	0	0	0
239	HSALNG0098623-457	0	0	0	0	0
240	HSALNG0098623-458	0	0	0	0	0
241	HSALNG0098623-459	0	0	0	0	0
242	HSALNG0098623-460	0	0	0	0	0
243	HSALNG0098623-461	0	0	0	0	0
244	HSALNG0098623-462	0	0	0	0	0
245	HSALNG0098623-463	0	0	0	0	0
246	HSALNG0098623-464	0	0	0	0	0
247	HSALNG0098623-465	0	0	0	0	0
248	HSALNG0098623-466	0	0	0	0	0
249	HSALNG0098623-467	0	0	0	0	0
250	HSALNG0098623-468	0	0	0	0	0
251	HSALNG0140926-003	0	0	0	0	0
252	HSALNG0140927-002	0	0	0	0	0
253	HSALNG0140934-002	0	0	0	0	0
254	HSALNG0140935	0	0	0	0	0
255	HSALNG0140936	0	0	0	0	0
256	HSALNG0140946	0	0	0	0	0
257	HSALNG0140957	0	0	0	0	0
258	HSALNG0140961	0	0	0	0	0
259	HSALNG0140964	0	0	0	0	0
260	HSALNG0140968	0	0	0	0	0
261	HSALNG0140973	0	0	0	0	0
262	HSALNG0140974	0	0	0	0	0
263	HSALNG0140975	0	0	0	0	0
264	HSALNG0140976	0	0	0	0	0
265	HSALNG0140977	0	0	0	0	0
266	HSALNG0140978	0	0	0	0	0
267	HSALNG0140979	0	0	0	0	0
268	HSALNG0140980	0	0	0	0	0
269	HSALNG0140982	0	0	0	0	0
270	HSALNG0140984	0	0	0	0	0
271	HSALNG0140985	0	0	0	0	0
272	HSALNG0140986	0	0	0	0	0
273	HSALNG0140989	0	0	0	0	0
274	HSALNG0140990	0	0	0	0	0
275	HSALNG0140992	0	0	0	0	0
276	HSALNG0140994	0	0	0	0	0
277	HSALNG0141001	0	0	0	0	0
278	HSALNG0141002	0	0	0	0	0
279	HSALNG0141007	0	0	0	0	0
280	HSALNG0141019	0	0	0	0	0
281	HSALNG0141022	0	0	0	0	0
282	HSALNG0141023	0	0	0	0	0
283	HSALNG0141025	0	0	0	0	0
284	HSALNG0141029	0	0	0	0	0
285	HSALNG0141031	0	0	0	0	0
286	HSALNG0141034	0	0	0	0	0
287	HSALNG0141036	0	0	0	0	0
288	HSALNG0141041	0	0	0	0	0
289	HSALNG0141043	0	0	0	0	0
290	HSALNG0141045	0	0	0	0	0
291	HSALNG0141049	0	0	0	0	0
292	HSALNG0141054	0	0	0	0	0
293	HSALNG0141055	0	0	0	0	0
294	HSALNG0141057	0	0	0	0	0
295	HSALNG0141060	0	0	0	0	0
296	HSALNG0141069	0	0	0	0	0
297	HSALNG0141070	0	0	0	0	0
298	HSALNG0141073	0	0	0	0	0
299	HSALNG0141078	0	0	0	0	0
300	HSALNG0141081	0	0	0	0	0
301	HSALNG0141082	0	0	0	0	0
302	HSALNG0141088	0	0	0	0	0
303	HSALNG0141089	0	0	0	0	0
304	HSALNG0141092	0	0	0	0	0
305	HSALNG0141094	0	0	0	0	0
306	HSALNG0141096	0	0	0	0	0
307	HSALNG0141097	0	0	0	0	0
308	HSALNG0141098	0	0	0	0	0
309	HSALNG0141103	0	0	0	0	0
310	HSALNG0141109	0	0	0	0	0
311	HSALNG0141122-001	0	0	0	0	0
312	HSALNG0141122-002	0	0	0	0	0
313	HSALNG0141123	0	0	0	0	0
314	HSALNG0141127	0	0	0	0	0
315	HSALNG0141135	0	0	0	0	0
316	HSALNG0141137-002	0	0	0	0	0
317	HSALNG0141137-003	0	0	0	0	0
318	HSALNG0141139	0	0	0	0	0
319	HSALNG0141140-004	0	0	0	0	0
320	HSALNG0141146	0	0	0	0	0
321	HSALNG0141148-002	0	0	0	0	0
322	HSALNG0141150	0	0	0	0	0
323	HSALNG0141152	0	0	0	0	0
324	HSALNG0141158	0	0	0	0	0
325	HSALNG0141159-002	0	0	0	0	0
326	HSALNG0141160	0	0	0	0	0
327	HSALNG0141163	0	0	0	0	0
328	HSALNG0141164	0	0	0	0	0
329	HSALNG0141169	0	0	0	0	0
330	HSALNG0141171	0	0	0	0	0
331	HSALNG0141172	0	0	0	0	0
332	HSALNG0141180	0	0	0	0	0
333	HSALNG0141181	0	0	0	0	0
334	HSALNG0141182	0	0	0	0	0
335	HSALNG0141183	0	0	0	0	0
336	HSALNG0141185	0	0	0	0	0
337	HSALNG0141189	0	0	0	0	0
338	HSALNG0141202	0	0	0	0	0
339	HSALNG0141208	0	0	0	0	0
340	HSALNG0141213	0	0	0	0	0
341	HSALNG0141216	0	0	0	0	0
342	HSALNG0141222	0	0	0	0	0
343	HSALNG0141224	0	0	0	0	0
344	HSALNG0141227	0	0	0	0	0
345	HSALNG0141228	0	0	0	0	0
346	HSALNG0141235	0	0	0	0	0
347	HSALNG0141238	0	0	0	0	0
348	HSALNG0141243	0	0	0	0	0
349	HSALNG0141250	0	0	0	0	0
350	HSALNG0141254	0	0	0	0	0
351	HSALNG0141255	0	0	0	0	0
352	HSALNG0141256	0	0	0	0	0
353	HSALNG0141263	0	0	0	0	0
354	HSALNG0141265	0	0	0	0	0
355	HSALNG0141266	0	0	0	0	0
356	HSALNG0141269	0	0	0	0	0
357	HSALNG0141271	0	0	0	0	0
358	HSALNG0141274	0	0	0	0	0
359	HSALNG0141276	0	0	0	0	0
360	HSALNG0141277	0	0	0	0	0
361	HSALNG0141278	0	0	0	0	0
362	HSALNG0141281	0	0	0	0	0
363	HSALNG0141282	0	0	0	0	0
364	HSALNG0141283	0	0	0	0	0
365	HSALNG0141284	0	0	0	0	0
366	HSALNG0141285	0	0	0	0	0
367	HSALNG0141287	0	0	0	0	0
368	HSALNG0141291	0	0	0	0	0
369	HSALNG0141292	0	0	0	0	0
370	HSALNG0141293	0	0	0	0	0
371	HSALNG0141294	0	0	0	0	0
372	HSALNG0141295	0	0	0	0	0
373	HSALNG0141300	0	0	0	0	0
374	HSALNG0141304	0	0	0	0	0
375	HSALNG0141307	0	0	0	0	0
376	HSALNG0141335	0	0	0	0	0
377	HSALNG0141340	0	0	0	0	0
378	HSALNG0141349	0	0	0	0	0
379	HSALNG0141352	0	0	0	0	0
380	HSALNG0141363	0	0	0	0	0
381	HSALNG0141364	0	0	0	0	0
382	HSALNG0141365	0	0	0	0	0
383	HSALNG0141370	0	0	0	0	0
384	HSALNG0141371	0	0	0	0	0
385	HSALNG0141376	0	0	0	0	0
386	HSALNG0141377	0	0	0	0	0
387	HSALNG0141378	0	0	0	0	0
388	HSALNG0141384	0	0	0	0	0
389	HSALNG0141385	0	0	0	0	0
390	HSALNG0141386	0	0	0	0	0
391	HSALNG0141387	0	0	0	0	0
392	HSALNG0141390	0	0	0	0	0
393	HSALNG0141391-001	0	0	0	0	0
394	HSALNG0141391-002	0	0	0	0	0
395	HSALNG0141398	0	0	0	0	0
396	HSALNG0141401	0	0	0	0	0
397	HSALNG0141409	0	0	0	0	0
398	HSALNG0141411	0	0	0	0	0
399	HSALNG0141412	0	0	0	0	0
400	HSALNG0141415	0	0	0	0	0
401	HSALNG0141418	0	0	0	0	0
402	HSALNG0141419	0	0	0	0	0
403	HSALNG0141422	0	0	0	0	0
404	HSALNG0141426	0	0	0	0	0
405	HSALNG0141428-001	0	0	0	0	0
406	HSALNG0141428-002	0	0	0	0	0
407	HSALNG0141429-001	0	0	0	0	0
408	HSALNG0141429-002	0	0	0	0	0
409	HSALNG0141430	0	0	0	0	0
410	HSALNG0141432	0	0	0	0	0
411	HSALNG0141435	0	0	0	0	0
412	HSALNG0141453	0	0	0	0	0
413	HSALNG0141454	0	0	0	0	0
414	HSALNG0141464	0	0	0	0	0
415	HSALNG0141465-001	0	0	0	0	0
416	HSALNG0141465-002	0	0	0	0	0
417	HSALNG0141472	0	0	0	0	0
418	HSALNG0141501	0	0	0	0	0
419	HSALNG0141502-001	0	0	0	0	0
420	HSALNG0141502-002	0	0	0	0	0
421	HSALNG0141508	0	0	0	0	0
422	HSALNG0141509	0	0	0	0	0
423	HSALNG0141510	0	0	0	0	0
424	HSALNG0141517	0	0	0	0	0
425	HSALNG0141522	0	0	0	0	0
426	HSALNG0141532	0	0	0	0	0
427	HSALNG0141567	0	0	0	0	0
428	HSALNG0141568	0	0	0	0	0
429	HSALNG0141569	0	0	0	0	0
430	HSALNG0141572	0	0	0	0	0
431	HSALNG0141573	0	0	0	0	0
432	HSALNG0141576-001	0	0	0	0	0
433	HSALNG0141576-002	0	0	0	0	0
434	HSALNG0141576-003	0	0	0	0	0
435	HSALNG0141576-004	0	0	0	0	0
436	HSALNG0141580	0	0	0	0	0
437	HSALNG0141582	0	0	0	0	0
438	HSALNG0141583	0	0	0	0	0
439	HSALNG0141584	0	0	0	0	0
440	HSALNG0151287	0	0	0	0	0
441	HSALNG0151288	0	0	0	0	0
442	HSALNG0151289	0	0	0	0	0
443	HSALNG0151291	0	0	0	0	0
444	HSALNG0151292	0	0	0	0	0
445	HSALNG0151293	0	0	0	0	0
446	HSALNG0151294	0	0	0	0	0
447	HSALNG0151295	0	0	0	0	0
448	HSALNG0151296	0	0	0	0	0
449	HSALNG0151297	0	0	0	0	0
450	HSALNG0151298-002	0	0	0	0	0
451	HSALNG0151299	0	0	0	0	0
452	HSALNG0151300	0	0	0	0	0
453	HSALNG0151301	0	0	0	0	0
454	HSALNG0151302	0	0	0	0	0
455	HSALNG0151303	0	0	0	0	0
456	HSALNG0151304	0	0	0	0	0
457	HSALNG0151305-001	0	0	0	0	0
458	HSALNG0151305-002	0	0	0	0	0
459	HSALNG0151306	0	0	0	0	0
460	HSALNG0151307	0	0	0	0	0
461	HSALNG0151308	0	0	0	0	0
462	HSALNG0151309	0	0	0	0	0
463	HSALNG0151310	0	0	0	0	0
464	HSALNG0151311-001	0	0	0	0	0
465	HSALNG0151311-002	0	0	0	0	0
466	HSALNG0151311-003	0	0	0	0	0
467	HSALNG0151311-004	0	0	0	0	0
468	HSALNG0151312-001	0	0	0	0	0
469	HSALNG0151312-002	0	0	0	0	0
470	HSALNG0151313-001	0	0	0	0	0
471	HSALNG0151313-002	0	0	0	0	0
472	HSALNG0151314	0	0	0	0	0
473	HSALNG0151315	0	0	0	0	0
474	HSALNG0151316	0	0	0	0	0
475	HSALNG0151319	0	0	0	0	0
476	HSALNG0151321	0	0	0	0	0
477	HSALNG0151322	0	0	0	0	0
478	HSALNG0151323	0	0	0	0	0
479	HSALNG0151324	0	0	0	0	0
480	HSALNG0151326	0	0	0	0	0
481	HSALNG0151327	0	0	0	0	0
482	HSALNG0151328	0	0	0	0	0
483	HSALNG0151330	0	0	0	0	0
484	HSALNG0151332	0	0	0	0	0
485	HSALNG0151333	0	0	0	0	0
486	HSALNG0151334	0	0	0	0	0
487	HSALNG0151335	0	0	0	0	0
488	HSALNG0151337	0	0	0	0	0
489	HSALNG0151338	0	0	0	0	0
490	HSALNG0151339	0	0	0	0	0
491	HSALNG0151340	0	0	0	0	0
492	HSALNG0151343	0	0	0	0	0
493	HSALNG0151345	0	0	0	0	0
494	HSALNG0151347	0	0	0	0	0
495	HSALNG0151350	0	0	0	0	0
496	KR153194-222	0	0	0	0	0
497	KR153223-012	0	0	0	0	0
498	KR153223-013	0	0	0	0	0
499	KY945980	0	0	0	0	0
500	KY945981	0	0	0	0	0
501	LINC00106-001	0	1	0	0	0
502	LINC00280-001	0	1	0	0	0
503	LINC02968-001	0	1	0	0	0
504	lnc-AMELY-10	0	0	0	0	0
505	lnc-AMELY-11	0	0	0	0	0
506	lnc-AMELY-14	0	0	0	0	0
507	lnc-AMELY-16	0	0	0	0	0
508	lnc-AMELY-21	0	0	0	0	0
509	lnc-AMELY-22	0	0	0	0	0
510	lnc-AMELY-23	0	0	0	0	0
511	lnc-AMELY-24	0	0	0	0	0
512	lnc-AMELY-31	0	0	0	0	0
513	lnc-AMELY-4	0	0	0	0	0
514	lnc-AMELY-9	0	0	0	0	0
515	lnc-BPY2-3	0	0	0	0	0
516	lnc-BPY2-4	0	0	0	0	0
517	lnc-BPY2-5	0	0	0	0	0
518	lnc-BPY2B-11	0	0	0	0	0
519	lnc-BPY2B-12	0	0	0	0	0
520	lnc-BPY2B-13	0	0	0	0	0
521	lnc-BPY2B-14	0	0	0	0	0
522	lnc-BPY2B-15	0	0	0	0	0
523	lnc-BPY2B-3	0	0	0	0	0
524	lnc-BPY2B-4	0	0	0	0	0
525	lnc-BPY2B-7	0	0	0	0	0
526	lnc-BPY2C-10	0	0	0	0	0
527	lnc-BPY2C-11	0	0	0	0	0
528	lnc-BPY2C-15	0	0	0	0	0
529	lnc-BPY2C-16-001	0	0	0	0	0
530	lnc-BPY2C-16-002	0	0	0	0	0
531	lnc-BPY2C-18-001	0	0	0	0	0
532	lnc-BPY2C-18-002	0	0	0	0	0
533	lnc-BPY2C-19-001	0	0	0	0	0
534	lnc-BPY2C-19-002	0	0	0	0	0
535	lnc-BPY2C-2	0	0	0	0	0
536	lnc-BPY2C-20	0	0	0	0	0
537	lnc-BPY2C-22	0	0	0	0	0
538	lnc-BPY2C-24	0	0	0	0	0
539	lnc-BPY2C-25	0	0	0	0	0
540	lnc-BPY2C-4	0	0	0	0	0
541	lnc-BPY2C-5	0	0	0	0	0
542	lnc-BPY2C-7	0	0	0	0	0
543	lnc-BPY2C-8	0	0	0	0	0
544	lnc-CDY1-11	0	0	0	0	0
545	lnc-CDY1-12	0	0	0	0	0
546	lnc-CDY1-13	0	0	0	0	0
547	lnc-CDY1-16-001	0	0	0	0	0
548	lnc-CDY1-16-002	0	0	0	0	0
549	lnc-CDY1-17	0	0	0	0	0
550	lnc-CDY1-18	0	0	0	0	0
551	lnc-CDY1-19	0	0	0	0	0
552	lnc-CDY1-2	0	0	0	0	0
553	lnc-CDY1-20	0	0	0	0	0
554	lnc-CDY1-3-001	0	0	0	0	0
555	lnc-CDY1-3-002	0	0	0	0	0
556	lnc-CDY1-4	0	0	0	0	0
557	lnc-CDY1-5	0	0	0	0	0
558	lnc-CDY1-8-001	0	0	0	0	0
559	lnc-CDY1-8-002	0	0	0	0	0
560	lnc-CDY1B-1	0	0	0	0	0
561	lnc-CDY1B-12	0	0	0	0	0
562	lnc-CDY1B-13	0	0	0	0	0
563	lnc-CDY1B-15	0	0	0	0	0
564	lnc-CDY1B-16	0	0	0	0	0
565	lnc-CDY1B-4	0	0	0	0	0
566	lnc-CDY1B-5	0	0	0	0	0
567	lnc-CDY2A-10-001	0	0	0	0	0
568	lnc-CDY2A-10-002	0	0	0	0	0
569	lnc-CDY2A-12-001	0	0	0	0	0
570	lnc-CDY2A-12-002	0	0	0	0	0
571	lnc-CDY2A-13	0	0	0	0	0
572	lnc-CDY2A-2	0	0	0	0	0
573	lnc-CDY2A-4-001	0	0	0	0	0
574	lnc-CDY2A-4-002	0	0	0	0	0
575	lnc-CDY2A-7	0	0	0	0	0
576	lnc-CDY2A-8	0	0	0	0	0
577	lnc-CDY2B-12	0	0	0	0	0
578	lnc-CDY2B-14	0	0	0	0	0
579	lnc-CDY2B-3	0	0	0	0	0
580	lnc-CDY2B-6	0	0	0	0	0
581	lnc-CDY2B-8	0	0	0	0	0
582	lnc-DAZ2-1	0	0	0	0	0
583	lnc-DAZ2-9	0	0	0	0	0
584	lnc-DAZ3-3	0	0	0	0	0
585	lnc-DDX3Y-1	0	0	0	0	0
586	lnc-DDX3Y-2	0	0	0	0	0
587	lnc-EIF1AY-1	0	0	0	0	0
588	lnc-EIF1AY-2	0	0	0	0	0
589	lnc-EIF1AY-3	0	0	0	0	0
590	lnc-GTPBP6-1-002	0	0	0	0	0
591	lnc-HSFY1-1	0	0	0	0	0
592	lnc-HSFY1-10-001	0	0	0	0	0
593	lnc-HSFY1-10-002	0	0	0	0	0
594	lnc-HSFY1-5	0	0	0	0	0
595	lnc-HSFY1-6-001	0	0	0	0	0
596	lnc-HSFY1-6-002	0	0	0	0	0
597	lnc-HSFY1-7	0	0	0	0	0
598	lnc-HSFY1-8	0	0	0	0	0
599	lnc-HSFY1-9	0	0	0	0	0
600	lnc-HSFY2-1	0	0	0	0	0
601	lnc-HSFY2-12	0	0	0	0	0
602	lnc-HSFY2-13	0	0	0	0	0
603	lnc-HSFY2-8	0	0	0	0	0
604	lnc-KDM5D-5	0	0	0	0	0
605	lnc-KDM5D-6	0	0	0	0	0
606	lnc-KDM5D-8	0	0	0	0	0
607	lnc-NLGN4Y-1	0	0	0	0	0
608	lnc-PCDH11Y-1	0	0	0	0	0
609	lnc-PRORY-5	0	0	0	0	0
610	lnc-PRORY-7	0	0	0	0	0
611	lnc-PRY2-2	0	0	0	0	0
612	lnc-PRY2-3	0	0	0	0	0
613	lnc-RBMY1A1-10	0	0	0	0	0
614	lnc-RBMY1A1-2	0	0	0	0	0
615	lnc-RBMY1D-1	0	0	0	0	0
616	lnc-RBMY1D-3	0	0	0	0	0
617	lnc-RBMY1F-3-001	0	0	0	0	0
618	lnc-RBMY1F-3-002	0	0	0	0	0
619	lnc-RBMY1F-4-001	0	0	0	0	0
620	lnc-RBMY1F-4-002	0	0	0	0	0
621	lnc-RBMY1F-5	0	0	0	0	0
622	lnc-RBMY1J-11	0	0	0	0	0
623	lnc-RBMY1J-4	0	0	0	0	0
624	lnc-RBMY1J-6	0	0	0	0	0
625	lnc-RPS4Y1-1	0	0	0	0	0
626	lnc-RPS4Y1-11	0	0	0	0	0
627	lnc-RPS4Y1-2	0	0	0	0	0
628	lnc-RPS4Y1-9	0	0	0	0	0
629	lnc-RPS4Y2-3	0	0	0	0	0
630	lnc-SRY-10	0	0	0	0	0
631	lnc-SRY-11	0	0	0	0	0
632	lnc-SRY-14	0	0	0	0	0
633	lnc-SRY-7	0	0	0	0	0
634	lnc-TBL1Y-1	0	0	0	0	0
635	lnc-TBL1Y-11	0	0	0	0	0
636	lnc-TBL1Y-5	0	0	0	0	0
637	lnc-TBL1Y-7	0	0	0	0	0
638	lnc-TBL1Y-8	0	0	0	0	0
639	lnc-TBL1Y-9	0	0	0	0	0
640	lnc-TMLHE-4-002	0	0	0	0	0
641	lnc-TSPY10-11	0	0	0	0	0
642	lnc-TSPY10-13	0	0	0	0	0
643	lnc-TSPY10-6	0	0	0	0	0
644	lnc-TSPY10-7	0	0	0	0	0
645	lnc-TSPY10-8	0	0	0	0	0
646	lnc-TSPY10-9	0	0	0	0	0
647	lnc-TSPY2-4	0	0	0	0	0
648	lnc-TSPY2-5	0	0	0	0	0
649	lnc-TSPY2-7	0	0	0	0	0
650	lnc-TSPY4-10	0	0	0	0	0
651	lnc-TSPY4-4	0	0	0	0	0
652	lnc-TSPY4-5	0	0	0	0	0
653	lnc-TSPY4-6	0	0	0	0	0
654	lnc-TSPY4-7	0	0	0	0	0
655	lnc-TSPY4-8	0	0	0	0	0
656	lnc-USP9Y-10	0	0	0	0	0
657	lnc-USP9Y-11	0	0	0	0	0
658	lnc-UTY-1	0	0	0	0	0
659	lnc-UTY-12	0	0	0	0	0
660	lnc-UTY-13	0	0	0	0	0
661	lnc-UTY-14-001	0	0	0	0	0
662	lnc-UTY-14-002	0	0	0	0	0
663	lnc-UTY-15	0	0	0	0	0
664	lnc-UTY-16	0	0	0	0	0
665	lnc-UTY-17	0	0	0	0	0
666	lnc-UTY-2	0	0	0	0	0
667	lnc-UTY-20	0	0	0	0	0
668	lnc-UTY-7	0	0	0	0	0
669	lnc-UTY-8	0	0	0	0	0
670	lnc-UTY-9	0	0	0	0	0
671	lnc-VCY1B-1	0	0	0	0	0
672	lnc-VCY-3	0	0	0	0	0
673	lnc-ZFY-3	0	0	0	0	0
674	MG828668-142	0	0	0	0	0
675	MK280073-707	0	0	0	0	0
676	MK280073-708	0	0	0	0	0
677	MK280073-709	0	0	0	0	0
678	MK280073-710	0	0	0	0	0
679	MK280073-711	0	0	0	0	0
680	MK280073-712	0	0	0	0	0
681	MK280073-713	0	0	0	0	0
682	MK280073-714	0	0	0	0	0
683	MK280073-715	0	0	0	0	0
684	MK280073-716	0	0	0	0	0
685	MK280073-717	0	0	0	0	0
686	MK280073-718	0	0	0	0	0
687	MK280073-719	0	0	0	0	0
688	MK280073-720	0	0	0	0	0
689	MK280073-721	0	0	0	0	0
690	MK280073-722	0	0	0	0	0
691	MK280073-723	0	0	0	0	0
692	MK280073-724	0	0	0	0	0
693	MK280073-725	0	0	0	0	0
694	MK280073-726	0	0	0	0	0
695	MK280073-727	0	0	0	0	0
696	MK280073-728	0	0	0	0	0
697	MK280073-729	0	0	0	0	0
698	MK280073-730	0	0	0	0	0
699	MK280073-731	0	0	0	0	0
700	MK280073-732	0	0	0	0	0
701	MK280073-733	0	0	0	0	0
702	MK280073-734	0	0	0	0	0
703	MK280073-735	0	0	0	0	0
704	MK280073-736	0	0	0	0	0
705	MK280144-723	0	0	0	0	0
706	MK280144-724	0	0	0	0	0
707	MK280144-725	0	0	0	0	0
708	MK280144-726	0	0	0	0	0
709	MK280144-727	0	0	0	0	0
710	MK280144-728	0	0	0	0	0
711	MK280144-729	0	0	0	0	0
712	MK280144-730	0	0	0	0	0
713	MK280144-731	0	0	0	0	0
714	MK280144-732	0	0	0	0	0
715	MK280144-733	0	0	0	0	0
716	MK280144-734	0	0	0	0	0
717	MK280144-735	0	0	0	0	0
718	MK280144-736	0	0	0	0	0
719	MK280144-737	0	0	0	0	0
720	MK280144-738	0	0	0	0	0
721	MK280144-739	0	0	0	0	0
722	MK280144-740	0	0	0	0	0
723	MK280144-741	0	0	0	0	0
724	MK280144-742	0	0	0	0	0
725	MK280144-743	0	0	0	0	0
726	MK280144-744	0	0	0	0	0
727	MK280144-745	0	0	0	0	0
728	MK280144-746	0	0	0	0	0
729	MK280144-747	0	0	0	0	0
730	MK280144-748	0	0	0	0	0
731	MK280144-749	0	0	0	0	0
732	MK280144-750	0	0	0	0	0
733	MK280144-751	0	0	0	0	0
734	MK280144-752	0	0	0	0	0
735	MK280144-753	0	0	0	0	0
736	MK280607-189	0	0	0	0	0
737	MK280607-190	0	0	0	0	0
738	MK280607-191	0	0	0	0	0
739	MK280607-192	0	0	0	0	0
740	MK280607-193	0	0	0	0	0
741	MK280607-194	0	0	0	0	0
742	MK280607-195	0	0	0	0	0
743	MK280607-196	0	0	0	0	0
744	MK280607-197	0	0	0	0	0
745	MK280607-198	0	0	0	0	0
746	MK280607-199	0	0	0	0	0
747	MK280607-200	0	0	0	0	0
748	MK280607-201	0	0	0	0	0
749	MK280607-202	0	0	0	0	0
750	MK280607-203	0	0	0	0	0
751	MK280607-204	0	0	0	0	0
752	MK280607-205	0	0	0	0	0
753	MK280607-206	0	0	0	0	0
754	MK280607-207	0	0	0	0	0
755	MK280607-208	0	0	0	0	0
756	MK280607-209	0	0	0	0	0
757	MK280607-210	0	0	0	0	0
758	MK280607-211	0	0	0	0	0
759	MK280607-212	0	0	0	0	0
760	MK280607-213	0	0	0	0	0
761	MK280607-214	0	0	0	0	0
762	MK280607-215	0	0	0	0	0
763	MK280607-216	0	0	0	0	0
764	MK280607-217	0	0	0	0	0
765	MK280607-218	0	0	0	0	0
766	MK280682	0	0	0	0	0
767	MK280683	0	0	0	0	0
768	MK280684	0	0	0	0	0
769	MN298114-293	0	0	0	0	0
770	MN298114-294	0	0	0	0	0
771	MN298114-295	0	0	0	0	0
772	MN298114-296	0	0	0	0	0
773	MN298114-297	0	0	0	0	0
774	MN298114-298	0	0	0	0	0
775	MN298114-299	0	0	0	0	0
776	MN298114-300	0	0	0	0	0
777	MN298114-301	0	0	0	0	0
778	MN298114-302	0	0	0	0	0
779	MN298114-303	0	0	0	0	0
780	MN298114-304	0	0	0	0	0
781	MN298114-305	0	0	0	0	0
782	MN298114-306	0	0	0	0	0
783	MN298678-108	0	0	0	0	0
784	MN298733	0	0	0	0	0
785	MN298734	0	0	0	0	0
786	MN298736	0	0	0	0	0
787	MN309174-417	0	0	0	0	0
788	MN309174-418	0	0	0	0	0
789	MN309174-419	0	0	0	0	0
790	MN309174-420	0	0	0	0	0
791	MN309174-421	0	0	0	0	0
792	MN309174-422	0	0	0	0	0
793	MN309174-423	0	0	0	0	0
794	MN309174-424	0	0	0	0	0
795	MN309174-425	0	0	0	0	0
796	MN309174-426	0	0	0	0	0
797	MN309174-427	0	0	0	0	0
798	MN309174-428	0	0	0	0	0
799	MN309174-429	0	0	0	0	0
800	NLGN4Y-AS1-001	0	0	0	0	0
801	NONHSAG002655.2-002	0	0	0	0	0
802	NONHSAG055796.2	0	0	0	0	0
803	NONHSAG055969.2-001	0	0	0	0	0
804	NONHSAG055969.2-002	0	0	0	0	0
805	TTTY10-001	0	0	0	0	0
806	TTTY11-001	0	0	0	0	0
807	TTTY11-002	0	0	0	0	0
808	TTTY15-001	0	0	0	0	0
809	TTTY16-001	0	0	0	0	0
810	TTTY17A-001	0	0	0	0	0
811	TTTY17A-002	0	0	0	0	0
812	TTTY17A-003	0	0	0	0	0
813	TTTY18-001	0	0	0	0	0
814	TTTY19-001	0	1	0	0	0
815	TTTY20-001	0	0	0	0	0
816	TTTY21-001	0	0	0	0	0
817	TTTY21-002	0	0	0	0	0
818	TTTY22-001	0	0	0	0	0
819	TTTY23-001	0	0	0	0	0
820	TTTY3-001	0	0	0	0	0
821	TTTY4B-001	0	0	0	0	0
822	TTTY4B-002	0	0	0	0	0
823	TTTY9A-001	0	0	0	0	0
824	ACE2-DT	0	0	1	0	0
825	AFF2-IT1	0	0	0	0	1
826	ALG13-AS1	1	0	0	0	0
827	AMMECR1-IT1	0	0	0	0	1
828	ARHGEF9-IT1	0	0	0	0	1
829	ARMCX3-AS1	1	0	0	0	0
830	ARSD-AS1	1	0	0	0	0
831	ASMER2	0	0	0	0	0
832	ASMTL-AS1	1	0	0	1	0
833	ATP6AP1-DT	0	0	1	0	0
834	CASK-AS1	1	0	0	0	0
835	DANT1	0	0	0	0	0
836	DANT2	0	0	0	0	0
837	DHRSX-IT1	0	0	0	0	1
838	DIAPH2-AS1	1	0	0	1	0
839	DLG3-AS1	1	0	0	0	0
840	DMD-AS3	1	0	0	0	0
841	EIF1AX-AS1	1	0	0	0	0
842	ENOX2-AS1	1	0	0	0	0
843	EOLA1-DT	0	1	1	0	0
844	EOLA2-DT	0	1	1	0	0
845	FAM223A	0	1	0	1	0
846	FAM223B	0	1	0	1	0
847	FAM226A	0	1	0	1	0
848	FAM226B	0	1	0	1	0
849	FAM239C	0	0	0	0	0
850	FGF13-AS1	1	0	0	0	0
851	FIRRE	0	1	0	0	0
852	FLICR	0	1	0	0	0
853	FMR1-AS1	1	0	0	0	0
854	FMR1-IT1	0	0	0	0	1
855	FRMPD3-AS1	1	0	0	0	0
856	FRMPD4-AS1	1	0	0	0	0
857	FTX	0	1	0	0	0
858	GK-AS1	1	0	0	0	0
859	GK-IT1	0	0	0	0	1
860	GPC3-AS1	1	0	0	0	0
861	GPR50-AS1	1	0	0	0	0
862	GYG2-AS1	1	0	0	0	0
863	HCCS-DT	0	0	1	0	0
864	HCFC1-AS1	1	0	0	0	0
865	HS6ST2-AS1	1	0	0	0	0
866	IGBP1-AS1	1	0	0	0	0
867	IGBP1-AS2	1	0	0	0	0
868	INE1	0	0	0	1	0
869	INE2	0	0	0	0	0
870	INTS6L-AS1	1	0	0	0	0
871	IRS4-AS1	1	0	0	0	0
872	JPX	0	1	0	0	0
873	KDM5C-IT1	0	0	0	0	1
874	L1CAM-AS1	1	0	0	0	0
875	LINC00102	0	1	0	0	0
876	LINC00106	0	1	0	1	0
877	LINC00269	0	1	0	1	0
878	LINC00629	0	1	0	0	0
879	LINC00630	0	1	0	0	0
880	LINC00632	1	1	0	0	0
881	LINC00685	1	1	0	1	0
882	LINC00850	0	1	0	0	0
883	LINC00891	0	1	0	1	0
884	LINC00892	0	1	0	0	0
885	LINC01186	0	1	0	0	0
886	LINC01201	0	1	0	0	0
887	LINC01203	0	1	0	0	0
888	LINC01204	0	1	0	0	0
889	LINC01278	0	1	0	0	0
890	LINC01281	0	1	0	0	0
891	LINC01282	0	1	0	0	0
892	LINC01283	0	1	0	0	0
893	LINC01284	0	1	0	0	0
894	LINC01285	0	1	0	0	0
895	LINC01402	0	1	0	0	0
896	LINC01456	0	1	0	0	0
897	LINC01496	0	1	0	0	0
898	LINC01545	0	1	0	1	0
899	LINC01546	0	1	0	1	0
900	LINC01560	0	1	0	1	0
901	LINC02154	0	1	0	0	0
902	LINC02243	0	1	0	0	0
903	LINC02589	0	1	0	0	0
904	LINC02595	0	1	0	1	0
905	LINC02601	0	1	0	0	0
906	LINC02927	0	1	0	0	0
907	LINC02931	0	1	0	0	0
908	LINC02968	0	1	0	0	0
909	LINC03053	0	1	0	0	0
910	LINC03070	0	1	0	0	0
911	LINC03077	0	1	0	0	0
912	LINC03098	0	1	0	0	0
913	LINC03099	0	1	0	0	0
914	LINC03113	0	1	0	0	0
915	LINC03114	0	1	0	0	0
916	MAGEA3-DT	0	0	1	0	0
917	MAGEA4-AS1	1	0	0	0	0
918	MAGEA6-DT	0	0	1	0	0
919	MAGEA8-AS1	1	0	0	0	0
920	MAGEB17-AS1	1	0	0	0	0
921	MED14OS	1	0	0	1	0
922	MID1IP1-AS1	1	0	0	0	0
923	MIR106AHG	0	0	0	0	0
924	MIR222HG	0	0	0	1	0
925	MIR223HG	0	1	0	0	0
926	MIR325HG	0	0	0	0	0
927	MIR503HG	0	0	0	0	0
928	MORF4L2-AS1	1	0	0	1	0
929	MSL3-DT	0	0	1	0	0
930	NDP-AS1	1	0	0	0	0
931	NHS-AS1	1	0	0	0	0
932	NXTAR	0	0	0	0	0
933	PABPC1L2B-AS1	1	0	0	0	0
934	PABPC5-AS1	1	0	0	1	0
935	PCYT1B-AS1	1	0	0	0	0
936	PHEX-AS1	1	0	0	0	0
937	PHKA1-AS1	1	0	0	0	0
938	PHKA2-AS1	1	0	0	0	0
939	PINCR	0	0	0	0	0
940	PLS3-AS1	1	0	0	0	0
941	PLXNB3-AS1	1	0	0	0	0
942	PORCN-DT	0	0	1	0	0
943	PPEF1-AS1	1	0	0	0	0
944	PRKX-AS1	1	0	0	0	0
945	PTCHD1-AS	1	0	0	0	0
946	RAP2C-AS1	1	0	0	0	0
947	RHOXF1-AS1	1	0	0	0	0
948	SAT1-DT	0	0	1	0	0
949	SCARNA9L	0	0	0	0	0
950	SLC25A5-AS1	1	0	0	0	0
951	SMIM10L2B-AS1	1	0	0	0	0
952	SPANXA2-OT1	0	0	0	1	0
953	SPIN4-AS1	1	0	0	0	0
954	STAG2-AS1	1	0	0	0	0
955	SYP-AS1	1	0	0	0	0
956	TAB3-AS1	1	0	0	1	0
957	TAB3-AS2	1	0	0	0	0
958	TCEAL3-AS1	1	0	0	1	0
959	TLR8-AS1	1	0	0	0	0
960	TMLHE-AS1	1	0	0	0	0
961	TMSB15B-AS1	1	0	0	0	0
962	TRMT2B-AS1	1	0	0	0	0
963	TSIX	1	1	0	0	0
964	USP27X-DT	1	0	1	0	0
965	UXT-AS1	1	0	0	0	0
966	WASIR1	1	0	0	0	0
967	WWC3-AS1	1	0	0	0	0
968	XACT	0	0	0	0	0
969	XIAP-AS1	1	0	0	0	0
970	XIST	0	1	0	0	0
971	ZFX-AS1	1	0	0	0	0
972	ZNF630-AS1	1	0	0	0	0
973	ZNF674-AS1	1	0	0	0	0
974	CA5BP1-CA5B	0	0	0	0	0
975	CDR1-AS	1	0	0	0	0
976	GS1-600G8.3	0	0	0	0	0
977	LL0XNC01-250H12.3	0	0	0	0	0
978	LOC100126447	0	0	0	0	0
979	LOC100132741	0	1	0	1	0
980	LOC100506790	0	0	0	0	0
981	LOC101927830	0	0	0	0	0
982	LOC101928128	0	0	0	0	0
983	LOC101928201	0	0	0	0	0
984	LOC101928335	1	0	0	0	0
985	LOC101928380	0	0	0	0	0
986	LOC101928389	0	0	0	0	0
987	LOC101928437	0	0	0	0	0
988	LOC101928495	0	0	0	0	0
989	LOC101928627	1	0	0	1	0
990	LOC105373133	0	0	0	0	0
991	LOC105373150	0	0	0	0	0
992	LOC105373156	0	0	0	0	0
993	LOC105373175	0	1	0	0	0
994	LOC105373244	1	0	0	0	0
995	LOC105373299	1	0	0	0	0
996	LOC105373311	0	0	0	0	0
997	LOC105373335	0	0	0	0	0
998	LOC105373343	0	0	0	1	0
999	LOC105373347	0	0	0	1	0
1000	LOC105373367	0	0	0	0	0
1001	LOC105373373	0	0	0	0	0
1002	LOC105373378	0	0	0	0	0
1003	LOC105373383	0	0	0	0	0
1004	LOC105377209	0	0	0	0	0
1005	LOC105377213	0	0	0	0	0
1006	LOC107985657	0	0	0	0	0
1007	LOC107985687	0	0	0	0	0
1008	LOC107985688	0	0	0	0	0
1009	LOC124905177	0	0	0	0	0
1010	LOC124905218	1	0	0	0	0
1011	LOC124905233	0	0	0	0	0
1012	LOC124905237	1	0	0	0	0
1013	LOC124905242	0	0	0	0	0
1014	LOC286437	0	0	0	0	0
1015	LOC401589	0	0	0	0	0
1016	LOC645188	0	0	0	0	0
1017	LOC728660	0	0	0	0	0
1018	LOC729609	0	0	0	0	0
1019	ENSG00000179028	0	0	0	0	0
1020	ENSG00000182776	0	0	0	0	0
1021	ENSG00000203402	0	0	0	0	0
1022	ENSG00000204620	1	0	0	0	0
1023	ENSG00000206062	0	0	0	0	0
1024	ENSG00000212663	0	0	0	0	0
1025	ENSG00000223742	0	0	0	0	0
1026	ENSG00000223809	0	0	0	0	0
1027	ENSG00000224216	0	0	0	0	0
1028	ENSG00000224799	0	0	0	0	0
1029	ENSG00000225012	0	0	0	0	0
1030	ENSG00000225393	0	0	0	0	0
1031	ENSG00000225689	0	0	0	0	0
1032	ENSG00000225970	0	0	0	0	0
1033	ENSG00000226310	0	0	0	0	0
1034	ENSG00000226530	0	0	0	1	0
1035	ENSG00000226661	0	0	0	1	0
1036	ENSG00000226679	0	0	0	0	0
1037	ENSG00000226854	0	0	0	0	0
1038	ENSG00000227042	0	0	0	0	0
1039	ENSG00000227083	0	0	0	0	0
1040	ENSG00000227303	1	0	0	0	0
1041	ENSG00000227486	0	0	0	0	0
1042	ENSG00000228160	0	0	0	0	0
1043	ENSG00000228343	0	0	0	0	0
1044	ENSG00000229012	0	0	0	0	0
1045	ENSG00000229151	0	1	0	0	0
1046	ENSG00000229269	0	0	0	0	0
1047	ENSG00000229491	0	0	0	0	0
1048	ENSG00000230100	0	0	0	0	0
1049	ENSG00000230105	0	0	0	0	0
1050	ENSG00000230159	0	0	0	0	0
1051	ENSG00000230668	0	0	0	0	0
1052	ENSG00000231447	0	0	0	0	0
1053	ENSG00000231772	0	0	0	0	0
1054	ENSG00000231830	0	0	0	0	0
1055	ENSG00000231937	0	0	0	0	0
1056	ENSG00000232183	0	0	0	0	0
1057	ENSG00000232611	0	0	0	0	0
1058	ENSG00000232828	0	0	0	0	0
1059	ENSG00000233103	0	0	0	0	0
1060	ENSG00000233250	0	0	0	0	0
1061	ENSG00000233403	0	0	0	0	0
1062	ENSG00000233535	0	0	0	0	0
1063	ENSG00000233571	0	0	0	0	0
1064	ENSG00000233785	0	0	0	0	0
1065	ENSG00000233928	0	0	0	0	0
1066	ENSG00000234019	0	0	0	0	0
1067	ENSG00000234050	0	0	0	0	0
1068	ENSG00000234405	0	0	0	0	0
1069	ENSG00000234613	0	0	0	0	0
1070	ENSG00000234622	0	0	0	0	0
1071	ENSG00000234712	0	0	0	0	0
1072	ENSG00000235806	0	0	0	0	0
1073	ENSG00000235813	0	0	0	0	0
1074	ENSG00000237019	0	0	0	0	0
1075	ENSG00000237311	0	0	0	0	0
1076	ENSG00000237531	0	0	0	0	0
1077	ENSG00000237741	0	0	0	0	0
1078	ENSG00000237903	0	0	0	0	0
1079	ENSG00000237994	0	0	0	0	0
1080	ENSG00000238039	0	0	0	0	0
1081	ENSG00000238178	1	0	0	0	0
1082	ENSG00000239407	0	1	0	0	0
1083	ENSG00000240143	0	0	0	0	0
1084	ENSG00000241886	0	0	0	1	1
1085	ENSG00000242021	0	0	0	0	0
1086	ENSG00000259977	0	0	0	0	0
1087	ENSG00000260118	0	0	0	0	0
1088	ENSG00000260585	0	0	0	0	0
1089	ENSG00000260683	0	0	0	0	0
1090	ENSG00000261030	0	0	0	0	0
1091	ENSG00000261101	0	0	0	1	0
1092	ENSG00000261435	0	0	0	0	0
1093	ENSG00000269902	0	0	0	1	0
1094	ENSG00000269993	0	0	0	0	0
1095	ENSG00000270012	0	0	0	0	0
1096	ENSG00000270050	1	0	0	0	0
1097	ENSG00000270052	0	0	0	0	0
1098	ENSG00000270726	0	0	0	0	0
1099	ENSG00000271199	0	0	0	1	0
1100	ENSG00000271533	0	0	0	1	1
1101	ENSG00000279750	0	0	0	0	0
1102	ENSG00000280195	1	0	0	0	0
1103	ENSG00000280767	0	0	0	0	0
1104	ENSG00000281091	0	0	0	0	0
1105	ENSG00000281849	1	0	0	0	0
1106	ENSG00000282840	0	0	0	0	0
1107	ENSG00000282914	0	0	0	0	0
1108	ENSG00000283380	0	0	0	0	0
1109	ENSG00000283400	0	0	0	0	0
1110	ENSG00000283546	0	0	0	0	0
1111	ENSG00000283631	0	0	0	0	0
1112	ENSG00000283692	0	0	0	0	0
1113	ENSG00000283743	0	0	0	0	0
1114	ENSG00000284618	0	0	0	0	0
1115	ENSG00000284994	0	0	0	0	0
1116	ENSG00000285018	1	0	0	0	0
1117	ENSG00000285679	0	0	0	0	0
1118	ENSG00000285709	0	0	0	0	0
1119	ENSG00000285896	0	0	0	0	0
1120	ENSG00000285899	0	0	0	0	0
1121	ENSG00000285900	1	0	0	0	0
1122	ENSG00000286000	0	0	0	0	0
1123	ENSG00000286031	1	0	0	0	0
1124	ENSG00000286072	0	0	0	0	0
1125	ENSG00000286077	1	0	0	0	0
1126	ENSG00000286085	1	0	0	0	0
1127	ENSG00000286118	1	0	0	0	0
1128	ENSG00000286163	0	0	0	0	0
1129	ENSG00000286181	0	1	0	0	0
1130	ENSG00000286306	0	0	0	0	0
1131	ENSG00000286327	0	0	0	0	0
1132	ENSG00000286366	1	0	0	0	0
1133	ENSG00000286431	0	0	0	0	0
1134	ENSG00000286523	0	0	0	0	0
1135	ENSG00000286650	0	0	0	0	0
1136	ENSG00000286724	1	0	0	0	0
1137	ENSG00000286767	0	0	0	0	0
1138	ENSG00000286846	0	0	0	0	0
1139	ENSG00000286964	0	0	0	0	0
1140	ENSG00000286977	0	0	0	0	0
1141	ENSG00000287017	0	0	0	0	0
1142	ENSG00000287024	0	0	0	0	0
1143	ENSG00000287098	0	0	0	0	0
1144	ENSG00000287160	0	0	0	0	0
1145	ENSG00000287171	0	0	0	0	0
1146	ENSG00000287223	0	0	0	0	0
1147	ENSG00000287370	0	0	0	0	0
1148	ENSG00000287379	0	0	0	0	0
1149	ENSG00000287549	0	0	0	0	0
1150	ENSG00000287619	0	0	0	0	0
1151	ENSG00000287685	0	0	0	0	0
1152	ENSG00000287700	0	0	0	0	0
1153	ENSG00000287729	0	0	0	0	0
1154	ENSG00000287757	1	0	0	0	0
1155	ENSG00000287767	0	0	0	0	0
1156	ENSG00000287776	0	0	0	0	0
1157	ENSG00000287796	0	0	0	0	0
1158	ENSG00000287806	1	0	0	0	0
1159	ENSG00000287918	1	0	0	0	0
1160	ENSG00000288059	0	0	0	0	0
1161	ENSG00000288098	0	0	0	0	0
1162	ENSG00000288595	0	0	0	0	0
1163	ENSG00000288739	1	0	0	0	0
1164	ENSG00000288759	0	0	0	0	0
1165	ENSG00000288783	0	0	0	0	0
1166	ENSG00000288817	0	0	0	0	0
1167	ENSG00000288832	1	0	0	0	0
1168	ENSG00000288856	1	0	0	0	0
1169	ENSG00000288980	0	0	0	0	0
1170	ENSG00000289038	1	0	0	0	0
1171	ENSG00000289068	0	0	0	0	0
1172	ENSG00000289084	0	0	0	0	0
1173	ENSG00000289122	0	0	0	0	0
1174	ENSG00000289132	0	0	0	0	0
1175	ENSG00000289215	0	0	0	1	1
1176	ENSG00000289237	1	0	0	0	0
1177	ENSG00000289245	0	0	0	0	0
1178	ENSG00000289287	1	0	0	0	0
1179	ENSG00000289449	1	0	0	0	0
1180	ENSG00000289472	0	0	0	1	1
1181	ENSG00000289479	1	0	0	0	0
1182	ENSG00000289570	0	0	0	0	0
1183	ENSG00000289591	0	0	0	0	0
1184	ENSG00000289596	0	0	0	0	0
1185	ENSG00000289620	0	0	0	0	0
1186	ENSG00000289864	0	0	0	0	0
1187	ENSG00000289870	0	0	0	0	0
1188	ENSG00000289890	1	0	0	0	0
1189	ENSG00000289923	0	0	0	0	0
1190	ENSG00000289959	0	0	0	0	0
1191	ENSG00000290520	0	0	0	0	0
1192	ENSG00000290641	0	0	0	1	0
1193	ENSG00000290643	0	0	0	0	0
1194	ENSG00000290713	0	0	0	1	0
1195	ENSG00000290714	0	0	0	1	0
1196	ENSG00000290734	0	0	0	0	0
1197	ENSG00000290740	0	0	0	0	0
1198	ENSG00000290743	0	0	0	0	0
1199	ENSG00000290746	0	0	0	1	0
1200	ENSG00000290811	0	0	0	1	0
1201	ENSG00000290908	0	0	0	0	0
1202	ENSG00000290955	0	0	0	0	0
1203	ENSG00000291054	0	0	0	0	0
1204	ENSG00000291200	0	0	0	1	0
1205	ENSG00000291285	0	0	0	0	0
1206	CM021571-012	0	0	0	0	0
1207	CM021590-002	0	0	0	0	0
1208	CM021590-003	0	0	0	0	0
1209	CM021590-004	0	0	0	0	0
1210	CM021590-005	0	0	0	0	0
1211	CM021590-006	0	0	0	0	0
1212	CM021590-007	0	0	0	0	0
1213	CM021590-008	0	0	0	0	0
1214	CM021590-009	0	0	0	0	0
1215	ENSG00000288667-005	0	0	0	0	0
1216	ENSG00000288667-006	0	0	0	0	0
1217	HSALNG0020226-587	0	0	0	0	0
1218	HSALNG0020226-588	0	0	0	0	0
1219	HSALNG0020226-589	0	0	0	0	0
1220	HSALNG0020226-590	0	0	0	0	0
1221	HSALNG0020226-591	0	0	0	0	0
1222	HSALNG0020226-592	0	0	0	0	0
1223	HSALNG0020226-593	0	0	0	0	0
1224	HSALNG0020226-594	0	0	0	0	0
1225	HSALNG0020226-595	0	0	0	0	0
1226	HSALNG0020226-596	0	0	0	0	0
1227	HSALNG0020226-597	0	0	0	0	0
1228	HSALNG0020226-598	0	0	0	0	0
1229	HSALNG0020226-599	0	0	0	0	0
1230	HSALNG0020226-600	0	0	0	0	0
1231	HSALNG0031915-011	0	0	0	0	0
1232	HSALNG0031915-012	0	0	0	0	0
1233	HSALNG0037602-466	0	0	0	0	0
1234	HSALNG0037602-467	0	0	0	0	0
1235	HSALNG0037602-468	0	0	0	0	0
1236	HSALNG0037602-469	0	0	0	0	0
1237	HSALNG0037602-470	0	0	0	0	0
1238	HSALNG0037602-471	0	0	0	0	0
1239	HSALNG0037602-472	0	0	0	0	0
1240	HSALNG0037602-473	0	0	0	0	0
1241	HSALNG0037602-474	0	0	0	0	0
1242	HSALNG0037602-475	0	0	0	0	0
1243	HSALNG0037602-476	0	0	0	0	0
1244	HSALNG0037602-477	0	0	0	0	0
1245	HSALNG0037602-478	0	0	0	0	0
1246	HSALNG0037602-479	0	0	0	0	0
1247	HSALNG0037602-480	0	0	0	0	0
1248	HSALNG0037602-481	0	0	0	0	0
1249	HSALNG0037602-482	0	0	0	0	0
1250	HSALNG0037602-483	0	0	0	0	0
1251	HSALNG0037602-484	0	0	0	0	0
1252	HSALNG0037602-485	0	0	0	0	0
1253	HSALNG0037602-486	0	0	0	0	0
1254	HSALNG0037602-487	0	0	0	0	0
1255	HSALNG0057278-258	0	0	0	0	0
1256	HSALNG0057278-259	0	0	0	0	0
1257	HSALNG0057278-260	0	0	0	0	0
1258	HSALNG0057278-261	0	0	0	0	0
1259	HSALNG0057278-262	0	0	0	0	0
1260	HSALNG0057278-263	0	0	0	0	0
1261	HSALNG0057278-264	0	0	0	0	0
1262	HSALNG0057278-265	0	0	0	0	0
1263	HSALNG0057278-266	0	0	0	0	0
1264	HSALNG0057278-267	0	0	0	0	0
1265	HSALNG0057278-268	0	0	0	0	0
1266	HSALNG0057278-269	0	0	0	0	0
1267	HSALNG0057278-270	0	0	0	0	0
1268	HSALNG0057278-271	0	0	0	0	0
1269	HSALNG0057278-272	0	0	0	0	0
1270	HSALNG0057278-273	0	0	0	0	0
1271	HSALNG0057278-274	0	0	0	0	0
1272	HSALNG0057278-275	0	0	0	0	0
1273	HSALNG0057278-276	0	0	0	0	0
1274	HSALNG0057278-277	0	0	0	0	0
1275	HSALNG0057278-278	0	0	0	0	0
1276	HSALNG0057278-279	0	0	0	0	0
1277	HSALNG0057278-280	0	0	0	0	0
1278	HSALNG0057278-281	0	0	0	0	0
1279	HSALNG0057278-282	0	0	0	0	0
1280	HSALNG0078466-704	0	0	0	0	0
1281	HSALNG0078466-705	0	0	0	0	0
1282	HSALNG0078466-706	0	0	0	0	0
1283	HSALNG0078466-707	0	0	0	0	0
1284	HSALNG0078466-708	0	0	0	0	0
1285	HSALNG0078466-709	0	0	0	0	0
1286	HSALNG0078466-710	0	0	0	0	0
1287	HSALNG0078466-711	0	0	0	0	0
1288	HSALNG0078466-712	0	0	0	0	0
1289	HSALNG0078466-713	0	0	0	0	0
1290	HSALNG0078466-714	0	0	0	0	0
1291	HSALNG0078466-715	0	0	0	0	0
1292	HSALNG0078466-716	0	0	0	0	0
1293	HSALNG0078466-717	0	0	0	0	0
1294	HSALNG0078466-718	0	0	0	0	0
1295	HSALNG0078466-719	0	0	0	0	0
1296	HSALNG0078466-720	0	0	0	0	0
1297	HSALNG0078466-721	0	0	0	0	0
1298	HSALNG0078466-722	0	0	0	0	0
1299	HSALNG0078466-723	0	0	0	0	0
1300	HSALNG0078466-724	0	0	0	0	0
1301	HSALNG0078466-725	0	0	0	0	0
1302	HSALNG0078466-726	0	0	0	0	0
1303	HSALNG0078466-727	0	0	0	0	0
1304	HSALNG0078466-728	0	0	0	0	0
1305	HSALNG0078466-729	0	0	0	0	0
1306	HSALNG0078466-730	0	0	0	0	0
1307	HSALNG0078466-731	0	0	0	0	0
1308	HSALNG0078466-732	0	0	0	0	0
1309	HSALNG0078466-733	0	0	0	0	0
1310	HSALNG0078466-734	0	0	0	0	0
1311	HSALNG0082370-342	0	0	0	0	0
1312	HSALNG0082370-343	0	0	0	0	0
1313	HSALNG0082370-344	0	0	0	0	0
1314	HSALNG0082370-345	0	0	0	0	0
1315	HSALNG0082370-346	0	0	0	0	0
1316	HSALNG0082370-347	0	0	0	0	0
1317	HSALNG0082370-348	0	0	0	0	0
1318	HSALNG0082370-349	0	0	0	0	0
1319	HSALNG0082370-350	0	0	0	0	0
1320	HSALNG0082370-351	0	0	0	0	0
1321	HSALNG0082370-352	0	0	0	0	0
1322	HSALNG0082370-353	0	0	0	0	0
1323	HSALNG0082370-354	0	0	0	0	0
1324	HSALNG0082370-355	0	0	0	0	0
1325	HSALNG0082370-356	0	0	0	0	0
1326	HSALNG0082370-357	0	0	0	0	0
1327	HSALNG0082370-358	0	0	0	0	0
1328	HSALNG0098623-442	0	0	0	0	0
1329	HSALNG0098623-443	0	0	0	0	0
1330	HSALNG0098623-444	0	0	0	0	0
1331	HSALNG0098623-445	0	0	0	0	0
1332	HSALNG0098623-446	0	0	0	0	0
1333	HSALNG0098623-447	0	0	0	0	0
1334	HSALNG0098623-448	0	0	0	0	0
1335	HSALNG0098623-449	0	0	0	0	0
1336	HSALNG0098623-450	0	0	0	0	0
1337	HSALNG0098623-451	0	0	0	0	0
1338	HSALNG0098623-452	0	0	0	0	0
1339	HSALNG0098623-453	0	0	0	0	0
1340	HSALNG0098623-454	0	0	0	0	0
1341	HSALNG0098623-455	0	0	0	0	0
1342	HSALNG0098623-456	0	0	0	0	0
1343	HSALNG0115445-005	0	0	0	0	0
1344	HSALNG0115445-006	0	0	0	0	0
1345	HSALNG0136347	0	0	0	0	0
1346	HSALNG0136352	0	0	0	0	0
1347	HSALNG0136356	0	0	0	0	0
1348	HSALNG0136361	0	0	0	0	0
1349	HSALNG0136370	0	0	0	0	0
1350	HSALNG0136371	0	0	0	0	0
1351	HSALNG0136372	0	0	0	0	0
1352	HSALNG0136373	0	0	0	0	0
1353	HSALNG0136375	0	0	0	0	0
1354	HSALNG0136381	0	0	0	0	0
1355	HSALNG0136384	0	0	0	0	0
1356	HSALNG0136387	0	0	0	0	0
1357	HSALNG0136389	0	0	0	0	0
1358	HSALNG0136390	0	0	0	0	0
1359	HSALNG0136393	0	0	0	0	0
1360	HSALNG0136394	0	0	0	0	0
1361	HSALNG0136399	0	0	0	0	0
1362	HSALNG0136400	0	0	0	0	0
1363	HSALNG0136401	0	0	0	0	0
1364	HSALNG0136403	0	0	0	0	0
1365	HSALNG0136404	0	0	0	0	0
1366	HSALNG0136406	0	0	0	0	0
1367	HSALNG0136407	0	0	0	0	0
1368	HSALNG0136408	0	0	0	0	0
1369	HSALNG0136409	0	0	0	0	0
1370	HSALNG0136413	0	0	0	0	0
1371	HSALNG0136414	0	0	0	0	0
1372	HSALNG0136418	0	0	0	0	0
1373	HSALNG0136419	0	0	0	0	0
1374	HSALNG0136420	0	0	0	0	0
1375	HSALNG0136421	0	0	0	0	0
1376	HSALNG0136422	0	0	0	0	0
1377	HSALNG0136427	0	0	0	0	0
1378	HSALNG0136428	0	0	0	0	0
1379	HSALNG0136433	0	0	0	0	0
1380	HSALNG0136434	0	0	0	0	0
1381	HSALNG0136438	0	0	0	0	0
1382	HSALNG0136440	0	0	0	0	0
1383	HSALNG0136444	0	0	0	0	0
1384	HSALNG0136445	0	0	0	0	0
1385	HSALNG0136450	0	0	0	0	0
1386	HSALNG0136452	0	0	0	0	0
1387	HSALNG0136453	0	0	0	0	0
1388	HSALNG0136455	0	0	0	0	0
1389	HSALNG0136456	0	0	0	0	0
1390	HSALNG0136457	0	0	0	0	0
1391	HSALNG0136458	0	0	0	0	0
1392	HSALNG0136462	0	0	0	0	0
1393	HSALNG0136467	0	0	0	0	0
1394	HSALNG0136468	0	0	0	0	0
1395	HSALNG0136469	0	0	0	0	0
1396	HSALNG0136471	0	0	0	0	0
1397	HSALNG0136472	0	0	0	0	0
1398	HSALNG0136474	0	0	0	0	0
1399	HSALNG0136475	0	0	0	0	0
1400	HSALNG0136476	0	0	0	0	0
1401	HSALNG0136478	0	0	0	0	0
1402	HSALNG0136480	0	0	0	0	0
1403	HSALNG0136482	0	0	0	0	0
1404	HSALNG0136484	0	0	0	0	0
1405	HSALNG0136488	0	0	0	0	0
1406	HSALNG0136489	0	0	0	0	0
1407	HSALNG0136492	0	0	0	0	0
1408	HSALNG0136493	0	0	0	0	0
1409	HSALNG0136495	0	0	0	0	0
1410	HSALNG0136497	0	0	0	0	0
1411	HSALNG0136499	0	0	0	0	0
1412	HSALNG0136501	0	0	0	0	0
1413	HSALNG0136506	0	0	0	0	0
1414	HSALNG0136507	0	0	0	0	0
1415	HSALNG0136513	0	0	0	0	0
1416	HSALNG0136516	0	0	0	0	0
1417	HSALNG0136518	0	0	0	0	0
1418	HSALNG0136520	0	0	0	0	0
1419	HSALNG0136521	0	0	0	0	0
1420	HSALNG0136522	0	0	0	0	0
1421	HSALNG0136523	0	0	0	0	0
1422	HSALNG0136525	0	0	0	0	0
1423	HSALNG0136526	0	0	0	0	0
1424	HSALNG0136528	0	0	0	0	0
1425	HSALNG0136529	0	0	0	0	0
1426	HSALNG0136531	0	0	0	0	0
1427	HSALNG0136532	0	0	0	0	0
1428	HSALNG0136533	0	0	0	0	0
1429	HSALNG0136534	0	0	0	0	0
1430	HSALNG0136538	0	0	0	0	0
1431	HSALNG0136540	0	0	0	0	0
1432	HSALNG0136542	0	0	0	0	0
1433	HSALNG0136545-001	0	0	0	0	0
1434	HSALNG0136545-002	0	0	0	0	0
1435	HSALNG0136546	0	0	0	0	0
1436	HSALNG0136548	0	0	0	0	0
1437	HSALNG0136550	0	0	0	0	0
1438	HSALNG0136551	0	0	0	0	0
1439	HSALNG0136554	0	0	0	0	0
1440	HSALNG0136555	0	0	0	0	0
1441	HSALNG0136556	0	0	0	0	0
1442	HSALNG0136557	0	0	0	0	0
1443	HSALNG0136558	0	0	0	0	0
1444	HSALNG0136559	0	0	0	0	0
1445	HSALNG0136560	0	0	0	0	0
1446	HSALNG0136563	0	0	0	0	0
1447	HSALNG0136564	0	0	0	0	0
1448	HSALNG0136566	0	0	0	0	0
1449	HSALNG0136567	0	0	0	0	0
1450	HSALNG0136568	0	0	0	0	0
1451	HSALNG0136571	0	0	0	0	0
1452	HSALNG0136572	0	0	0	0	0
1453	HSALNG0136573	0	0	0	0	0
1454	HSALNG0136579-001	0	0	0	0	0
1455	HSALNG0136579-002	0	0	0	0	0
1456	HSALNG0136580	0	0	0	0	0
1457	HSALNG0136582	0	0	0	0	0
1458	HSALNG0136585	0	0	0	0	0
1459	HSALNG0136586	0	0	0	0	0
1460	HSALNG0136597	0	0	0	0	0
1461	HSALNG0136599	0	0	0	0	0
1462	HSALNG0136600	0	0	0	0	0
1463	HSALNG0136603	0	0	0	0	0
1464	HSALNG0136604	0	0	0	0	0
1465	HSALNG0136606	0	0	0	0	0
1466	HSALNG0136609	0	0	0	0	0
1467	HSALNG0136610	0	0	0	0	0
1468	HSALNG0136619	0	0	0	0	0
1469	HSALNG0136620	0	0	0	0	0
1470	HSALNG0136622	0	0	0	0	0
1471	HSALNG0136623	0	0	0	0	0
1472	HSALNG0136625	0	0	0	0	0
1473	HSALNG0136626	0	0	0	0	0
1474	HSALNG0136628	0	0	0	0	0
1475	HSALNG0136630	0	0	0	0	0
1476	HSALNG0136632	0	0	0	0	0
1477	HSALNG0136633	0	0	0	0	0
1478	HSALNG0136634	0	0	0	0	0
1479	HSALNG0136636	0	0	0	0	0
1480	HSALNG0136639	0	0	0	0	0
1481	HSALNG0136641	0	0	0	0	0
1482	HSALNG0136643	0	0	0	0	0
1483	HSALNG0136644	0	0	0	0	0
1484	HSALNG0136646	0	0	0	0	0
1485	HSALNG0136647	0	0	0	0	0
1486	HSALNG0136648	0	0	0	0	0
1487	HSALNG0136649	0	0	0	0	0
1488	HSALNG0136651	0	0	0	0	0
1489	HSALNG0136656	0	0	0	0	0
1490	HSALNG0136660	0	0	0	0	0
1491	HSALNG0136665	0	0	0	0	0
1492	HSALNG0136669	0	0	0	0	0
1493	HSALNG0136670	0	0	0	0	0
1494	HSALNG0136672	0	0	0	0	0
1495	HSALNG0136673	0	0	0	0	0
1496	HSALNG0136676	0	0	0	0	0
1497	HSALNG0136681	0	0	0	0	0
1498	HSALNG0136685	0	0	0	0	0
1499	HSALNG0136688-001	0	0	0	0	0
1500	HSALNG0136688-002	0	0	0	0	0
1501	HSALNG0136688-003	0	0	0	0	0
1502	HSALNG0136695	0	0	0	0	0
1503	HSALNG0136696	0	0	0	0	0
1504	HSALNG0136697	0	0	0	0	0
1505	HSALNG0136700	0	0	0	0	0
1506	HSALNG0136702	0	0	0	0	0
1507	HSALNG0136703	0	0	0	0	0
1508	HSALNG0136711	0	0	0	0	0
1509	HSALNG0136714	0	0	0	0	0
1510	HSALNG0136723	0	0	0	0	0
1511	HSALNG0136724	0	0	0	0	0
1512	HSALNG0136729	0	0	0	0	0
1513	HSALNG0136736	0	0	0	0	0
1514	HSALNG0136737	0	0	0	0	0
1515	HSALNG0136740	0	0	0	0	0
1516	HSALNG0136741	0	0	0	0	0
1517	HSALNG0136747	0	0	0	0	0
1518	HSALNG0136748	0	0	0	0	0
1519	HSALNG0136749	0	0	0	0	0
1520	HSALNG0136751	0	0	0	0	0
1521	HSALNG0136752	0	0	0	0	0
1522	HSALNG0136755	0	0	0	0	0
1523	HSALNG0136756	0	0	0	0	0
1524	HSALNG0136761	0	0	0	0	0
1525	HSALNG0136766	0	0	0	0	0
1526	HSALNG0136770	0	0	0	0	0
1527	HSALNG0136772	0	0	0	0	0
1528	HSALNG0136777	0	0	0	0	0
1529	HSALNG0136779	0	0	0	0	0
1530	HSALNG0136780	0	0	0	0	0
1531	HSALNG0136783	0	0	0	0	0
1532	HSALNG0136784	0	0	0	0	0
1533	HSALNG0136786	0	0	0	0	0
1534	HSALNG0136788	0	0	0	0	0
1535	HSALNG0136789	0	0	0	0	0
1536	HSALNG0136791	0	0	0	0	0
1537	HSALNG0136797	0	0	0	0	0
1538	HSALNG0136798	0	0	0	0	0
1539	HSALNG0136804	0	0	0	0	0
1540	HSALNG0136806	0	0	0	0	0
1541	HSALNG0136808	0	0	0	0	0
1542	HSALNG0136810	0	0	0	0	0
1543	HSALNG0136811	0	0	0	0	0
1544	HSALNG0136812	0	0	0	0	0
1545	HSALNG0136813	0	0	0	0	0
1546	HSALNG0136814	0	0	0	0	0
1547	HSALNG0136815	0	0	0	0	0
1548	HSALNG0136816	0	0	0	0	0
1549	HSALNG0136817	0	0	0	0	0
1550	HSALNG0136818	0	0	0	0	0
1551	HSALNG0136824	0	0	0	0	0
1552	HSALNG0136826	0	0	0	0	0
1553	HSALNG0136829	0	0	0	0	0
1554	HSALNG0136830	0	0	0	0	0
1555	HSALNG0136833	0	0	0	0	0
1556	HSALNG0136834-001	0	0	0	0	0
1557	HSALNG0136834-002	0	0	0	0	0
1558	HSALNG0136837	0	0	0	0	0
1559	HSALNG0136839	0	0	0	0	0
1560	HSALNG0136842	0	0	0	0	0
1561	HSALNG0136843	0	0	0	0	0
1562	HSALNG0136845	0	0	0	0	0
1563	HSALNG0136846	0	0	0	0	0
1564	HSALNG0136847	0	0	0	0	0
1565	HSALNG0136853	0	0	0	0	0
1566	HSALNG0136854	0	0	0	0	0
1567	HSALNG0136857	0	0	0	0	0
1568	HSALNG0136860	0	0	0	0	0
1569	HSALNG0136861	0	0	0	0	0
1570	HSALNG0136862	0	0	0	0	0
1571	HSALNG0136863	0	0	0	0	0
1572	HSALNG0136864	0	0	0	0	0
1573	HSALNG0136865	0	0	0	0	0
1574	HSALNG0136867	0	0	0	0	0
1575	HSALNG0136869	0	0	0	0	0
1576	HSALNG0136872	0	0	0	0	0
1577	HSALNG0136876	0	0	0	0	0
1578	HSALNG0136878	0	0	0	0	0
1579	HSALNG0136879	0	0	0	0	0
1580	HSALNG0136881	0	0	0	0	0
1581	HSALNG0136882	0	0	0	0	0
1582	HSALNG0136887	0	0	0	0	0
1583	HSALNG0136893-001	0	0	0	0	0
1584	HSALNG0136893-002	0	0	0	0	0
1585	HSALNG0136898	0	0	0	0	0
1586	HSALNG0136899	0	0	0	0	0
1587	HSALNG0136900	0	0	0	0	0
1588	HSALNG0136902	0	0	0	0	0
1589	HSALNG0136904	0	0	0	0	0
1590	HSALNG0136905	0	0	0	0	0
1591	HSALNG0136910	0	0	0	0	0
1592	HSALNG0136912	0	0	0	0	0
1593	HSALNG0136919	0	0	0	0	0
1594	HSALNG0136931	0	0	0	0	0
1595	HSALNG0136932	0	0	0	0	0
1596	HSALNG0136936	0	0	0	0	0
1597	HSALNG0136937	0	0	0	0	0
1598	HSALNG0136942	0	0	0	0	0
1599	HSALNG0136944	0	0	0	0	0
1600	HSALNG0136946	0	0	0	0	0
1601	HSALNG0136947	0	0	0	0	0
1602	HSALNG0136948	0	0	0	0	0
1603	HSALNG0136949	0	0	0	0	0
1604	HSALNG0136956	0	0	0	0	0
1605	HSALNG0136958	0	0	0	0	0
1606	HSALNG0136961	0	0	0	0	0
1607	HSALNG0136962	0	0	0	0	0
1608	HSALNG0136967	0	0	0	0	0
1609	HSALNG0136969-001	0	0	0	0	0
1610	HSALNG0136969-002	0	0	0	0	0
1611	HSALNG0136971	0	0	0	0	0
1612	HSALNG0136973	0	0	0	0	0
1613	HSALNG0136975	0	0	0	0	0
1614	HSALNG0136980	0	0	0	0	0
1615	HSALNG0136982	0	0	0	0	0
1616	HSALNG0136985	0	0	0	0	0
1617	HSALNG0136986	0	0	0	0	0
1618	HSALNG0136990	0	0	0	0	0
1619	HSALNG0137005	0	0	0	0	0
1620	HSALNG0137008	0	0	0	0	0
1621	HSALNG0137009	0	0	0	0	0
1622	HSALNG0137011	0	0	0	0	0
1623	HSALNG0137018	0	0	0	0	0
1624	HSALNG0137023	0	0	0	0	0
1625	HSALNG0137029	0	0	0	0	0
1626	HSALNG0137033	0	0	0	0	0
1627	HSALNG0137034	0	0	0	0	0
1628	HSALNG0137037	0	0	0	0	0
1629	HSALNG0137041	0	0	0	0	0
1630	HSALNG0137042	0	0	0	0	0
1631	HSALNG0137043	0	0	0	0	0
1632	HSALNG0137047	0	0	0	0	0
1633	HSALNG0137048	0	0	0	0	0
1634	HSALNG0137049	0	0	0	0	0
1635	HSALNG0137051	0	0	0	0	0
1636	HSALNG0137052	0	0	0	0	0
1637	HSALNG0137057	0	0	0	0	0
1638	HSALNG0137058	0	0	0	0	0
1639	HSALNG0137059	0	0	0	0	0
1640	HSALNG0137086	0	0	0	0	0
1641	HSALNG0137088	0	0	0	0	0
1642	HSALNG0137089	0	0	0	0	0
1643	HSALNG0137090	0	0	0	0	0
1644	HSALNG0137093	0	0	0	0	0
1645	HSALNG0137096	0	0	0	0	0
1646	HSALNG0137099	0	0	0	0	0
1647	HSALNG0137100	0	0	0	0	0
1648	HSALNG0137104	0	0	0	0	0
1649	HSALNG0137105	0	0	0	0	0
1650	HSALNG0137106	0	0	0	0	0
1651	HSALNG0137113	0	0	0	0	0
1652	HSALNG0137114	0	0	0	0	0
1653	HSALNG0137117	0	0	0	0	0
1654	HSALNG0137122	0	0	0	0	0
1655	HSALNG0137124	0	0	0	0	0
1656	HSALNG0137125	0	0	0	0	0
1657	HSALNG0137126	0	0	0	0	0
1658	HSALNG0137129	0	0	0	0	0
1659	HSALNG0137133	0	0	0	0	0
1660	HSALNG0137138	0	0	0	0	0
1661	HSALNG0137139	0	0	0	0	0
1662	HSALNG0137140	0	0	0	0	0
1663	HSALNG0137141	0	0	0	0	0
1664	HSALNG0137146	0	0	0	0	0
1665	HSALNG0137147	0	0	0	0	0
1666	HSALNG0137149	0	0	0	0	0
1667	HSALNG0137157	0	0	0	0	0
1668	HSALNG0137158	0	0	0	0	0
1669	HSALNG0137160	0	0	0	0	0
1670	HSALNG0137161	0	0	0	0	0
1671	HSALNG0137162	0	0	0	0	0
1672	HSALNG0137166	0	0	0	0	0
1673	HSALNG0137167	0	0	0	0	0
1674	HSALNG0137170	0	0	0	0	0
1675	HSALNG0137180	0	0	0	0	0
1676	HSALNG0137182	0	0	0	0	0
1677	HSALNG0137183	0	0	0	0	0
1678	HSALNG0137184	0	0	0	0	0
1679	HSALNG0137185	0	0	0	0	0
1680	HSALNG0137186	0	0	0	0	0
1681	HSALNG0137188	0	0	0	0	0
1682	HSALNG0137200	0	0	0	0	0
1683	HSALNG0137203	0	0	0	0	0
1684	HSALNG0137208	0	0	0	0	0
1685	HSALNG0137211	0	0	0	0	0
1686	HSALNG0137213	0	0	0	0	0
1687	HSALNG0137214	0	0	0	0	0
1688	HSALNG0137217	0	0	0	0	0
1689	HSALNG0137220	0	0	0	0	0
1690	HSALNG0137221	0	0	0	0	0
1691	HSALNG0137222	0	0	0	0	0
1692	HSALNG0137223	0	0	0	0	0
1693	HSALNG0137224	0	0	0	0	0
1694	HSALNG0137225	0	0	0	0	0
1695	HSALNG0137226	0	0	0	0	0
1696	HSALNG0137227	0	0	0	0	0
1697	HSALNG0137229	0	0	0	0	0
1698	HSALNG0137233	0	0	0	0	0
1699	HSALNG0137234	0	0	0	0	0
1700	HSALNG0137236	0	0	0	0	0
1701	HSALNG0137239	0	0	0	0	0
1702	HSALNG0137242	0	0	0	0	0
1703	HSALNG0137243	0	0	0	0	0
1704	HSALNG0137244	0	0	0	0	0
1705	HSALNG0137248	0	0	0	0	0
1706	HSALNG0137250	0	0	0	0	0
1707	HSALNG0137253	0	0	0	0	0
1708	HSALNG0137254	0	0	0	0	0
1709	HSALNG0137255	0	0	0	0	0
1710	HSALNG0137258	0	0	0	0	0
1711	HSALNG0137259	0	0	0	0	0
1712	HSALNG0137260	0	0	0	0	0
1713	HSALNG0137265	0	0	0	0	0
1714	HSALNG0137267	0	0	0	0	0
1715	HSALNG0137269	0	0	0	0	0
1716	HSALNG0137272	0	0	0	0	0
1717	HSALNG0137274	0	0	0	0	0
1718	HSALNG0137276	0	0	0	0	0
1719	HSALNG0137278	0	0	0	0	0
1720	HSALNG0137279	0	0	0	0	0
1721	HSALNG0137281	0	0	0	0	0
1722	HSALNG0137287	0	0	0	0	0
1723	HSALNG0137289	0	0	0	0	0
1724	HSALNG0137291	0	0	0	0	0
1725	HSALNG0137294	0	0	0	0	0
1726	HSALNG0137295	0	0	0	0	0
1727	HSALNG0137296	0	0	0	0	0
1728	HSALNG0137297	0	0	0	0	0
1729	HSALNG0137298-001	0	0	0	0	0
1730	HSALNG0137298-002	0	0	0	0	0
1731	HSALNG0137299	0	0	0	0	0
1732	HSALNG0137300	0	0	0	0	0
1733	HSALNG0137301	0	0	0	0	0
1734	HSALNG0137302	0	0	0	0	0
1735	HSALNG0137303	0	0	0	0	0
1736	HSALNG0137304	0	0	0	0	0
1737	HSALNG0137305	0	0	0	0	0
1738	HSALNG0137306	0	0	0	0	0
1739	HSALNG0137311	0	0	0	0	0
1740	HSALNG0137315	0	0	0	0	0
1741	HSALNG0137320	0	0	0	0	0
1742	HSALNG0137328	0	0	0	0	0
1743	HSALNG0137329	0	0	0	0	0
1744	HSALNG0137330	0	0	0	0	0
1745	HSALNG0137331	0	0	0	0	0
1746	HSALNG0137332	0	0	0	0	0
1747	HSALNG0137333	0	0	0	0	0
1748	HSALNG0137336	0	0	0	0	0
1749	HSALNG0137339	0	0	0	0	0
1750	HSALNG0137342-001	0	0	0	0	0
1751	HSALNG0137342-002	0	0	0	0	0
1752	HSALNG0137345	0	0	0	0	0
1753	HSALNG0137346	0	0	0	0	0
1754	HSALNG0137351	0	0	0	0	0
1755	HSALNG0137352	0	0	0	0	0
1756	HSALNG0137353	0	0	0	0	0
1757	HSALNG0137359	0	0	0	0	0
1758	HSALNG0137361	0	0	0	0	0
1759	HSALNG0137362	0	0	0	0	0
1760	HSALNG0137364-001	0	0	0	0	0
1761	HSALNG0137364-002	0	0	0	0	0
1762	HSALNG0137367	0	0	0	0	0
1763	HSALNG0137368	0	0	0	0	0
1764	HSALNG0137369	0	0	0	0	0
1765	HSALNG0137370	0	0	0	0	0
1766	HSALNG0137372-001	0	0	0	0	0
1767	HSALNG0137372-002	0	0	0	0	0
1768	HSALNG0137373	0	0	0	0	0
1769	HSALNG0137378	0	0	0	0	0
1770	HSALNG0137379	0	0	0	0	0
1771	HSALNG0137380	0	0	0	0	0
1772	HSALNG0137383	0	0	0	0	0
1773	HSALNG0137384	0	0	0	0	0
1774	HSALNG0137386	0	0	0	0	0
1775	HSALNG0137390	0	0	0	0	0
1776	HSALNG0137391	0	0	0	0	0
1777	HSALNG0137395	0	0	0	0	0
1778	HSALNG0137397	0	0	0	0	0
1779	HSALNG0137399	0	0	0	0	0
1780	HSALNG0137403	0	0	0	0	0
1781	HSALNG0137405	0	0	0	0	0
1782	HSALNG0137409	0	0	0	0	0
1783	HSALNG0137412	0	0	0	0	0
1784	HSALNG0137415	0	0	0	0	0
1785	HSALNG0137416	0	0	0	0	0
1786	HSALNG0137417	0	0	0	0	0
1787	HSALNG0137418	0	0	0	0	0
1788	HSALNG0137421	0	0	0	0	0
1789	HSALNG0137422	0	0	0	0	0
1790	HSALNG0137426	0	0	0	0	0
1791	HSALNG0137427	0	0	0	0	0
1792	HSALNG0137436	0	0	0	0	0
1793	HSALNG0137438	0	0	0	0	0
1794	HSALNG0137439	0	0	0	0	0
1795	HSALNG0137441	0	0	0	0	0
1796	HSALNG0137444	0	0	0	0	0
1797	HSALNG0137450	0	0	0	0	0
1798	HSALNG0137453	0	0	0	0	0
1799	HSALNG0137457	0	0	0	0	0
1800	HSALNG0137460	0	0	0	0	0
1801	HSALNG0137468	0	0	0	0	0
1802	HSALNG0137469	0	0	0	0	0
1803	HSALNG0137471	0	0	0	0	0
1804	HSALNG0137473	0	0	0	0	0
1805	HSALNG0137474	0	0	0	0	0
1806	HSALNG0137478	0	0	0	0	0
1807	HSALNG0137480	0	0	0	0	0
1808	HSALNG0137481	0	0	0	0	0
1809	HSALNG0137484	0	0	0	0	0
1810	HSALNG0137485	0	0	0	0	0
1811	HSALNG0137486	0	0	0	0	0
1812	HSALNG0137491	0	0	0	0	0
1813	HSALNG0137497	0	0	0	0	0
1814	HSALNG0137498-001	0	0	0	0	0
1815	HSALNG0137498-002	0	0	0	0	0
1816	HSALNG0137498-003	0	0	0	0	0
1817	HSALNG0137499	0	0	0	0	0
1818	HSALNG0137504	0	0	0	0	0
1819	HSALNG0137508	0	0	0	0	0
1820	HSALNG0137511	0	0	0	0	0
1821	HSALNG0137514	0	0	0	0	0
1822	HSALNG0137516	0	0	0	0	0
1823	HSALNG0137522	0	0	0	0	0
1824	HSALNG0137523	0	0	0	0	0
1825	HSALNG0137524	0	0	0	0	0
1826	HSALNG0137525	0	0	0	0	0
1827	HSALNG0137527	0	0	0	0	0
1828	HSALNG0137533	0	0	0	0	0
1829	HSALNG0137536	0	0	0	0	0
1830	HSALNG0137538	0	0	0	0	0
1831	HSALNG0137539	0	0	0	0	0
1832	HSALNG0137545	0	0	0	0	0
1833	HSALNG0137546	0	0	0	0	0
1834	HSALNG0137548	0	0	0	0	0
1835	HSALNG0137550	0	0	0	0	0
1836	HSALNG0137552	0	0	0	0	0
1837	HSALNG0137554	0	0	0	0	0
1838	HSALNG0137555	0	0	0	0	0
1839	HSALNG0137556	0	0	0	0	0
1840	HSALNG0137560	0	0	0	0	0
1841	HSALNG0137561	0	0	0	0	0
1842	HSALNG0137562	0	0	0	0	0
1843	HSALNG0137563	0	0	0	0	0
1844	HSALNG0137566	0	0	0	0	0
1845	HSALNG0137570	0	0	0	0	0
1846	HSALNG0137572	0	0	0	0	0
1847	HSALNG0137575	0	0	0	0	0
1848	HSALNG0137576	0	0	0	0	0
1849	HSALNG0137586-001	0	0	0	0	0
1850	HSALNG0137586-002	0	0	0	0	0
1851	HSALNG0137587	0	0	0	0	0
1852	HSALNG0137593	0	0	0	0	0
1853	HSALNG0137596	0	0	0	0	0
1854	HSALNG0137597	0	0	0	0	0
1855	HSALNG0137598	0	0	0	0	0
1856	HSALNG0137599	0	0	0	0	0
1857	HSALNG0137600-001	0	0	0	0	0
1858	HSALNG0137600-002	0	0	0	0	0
1859	HSALNG0137601	0	0	0	0	0
1860	HSALNG0137602	0	0	0	0	0
1861	HSALNG0137606	0	0	0	0	0
1862	HSALNG0137609	0	0	0	0	0
1863	HSALNG0137610	0	0	0	0	0
1864	HSALNG0137611	0	0	0	0	0
1865	HSALNG0137612	0	0	0	0	0
1866	HSALNG0137620	0	0	0	0	0
1867	HSALNG0137625	0	0	0	0	0
1868	HSALNG0137630	0	0	0	0	0
1869	HSALNG0137632	0	0	0	0	0
1870	HSALNG0137633	0	0	0	0	0
1871	HSALNG0137636	0	0	0	0	0
1872	HSALNG0137639	0	0	0	0	0
1873	HSALNG0137643	0	0	0	0	0
1874	HSALNG0137644	0	0	0	0	0
1875	HSALNG0137648	0	0	0	0	0
1876	HSALNG0137654	0	0	0	0	0
1877	HSALNG0137656	0	0	0	0	0
1878	HSALNG0137658	0	0	0	0	0
1879	HSALNG0137661	0	0	0	0	0
1880	HSALNG0137667	0	0	0	0	0
1881	HSALNG0137668	0	0	0	0	0
1882	HSALNG0137677	0	0	0	0	0
1883	HSALNG0137678	0	0	0	0	0
1884	HSALNG0137682	0	0	0	0	0
1885	HSALNG0137684	0	0	0	0	0
1886	HSALNG0137691	0	0	0	0	0
1887	HSALNG0137693	0	0	0	0	0
1888	HSALNG0137695	0	0	0	0	0
1889	HSALNG0137697	0	0	0	0	0
1890	HSALNG0137698	0	0	0	0	0
1891	HSALNG0137699	0	0	0	0	0
1892	HSALNG0137700	0	0	0	0	0
1893	HSALNG0137703	0	0	0	0	0
1894	HSALNG0137708	0	0	0	0	0
1895	HSALNG0137709	0	0	0	0	0
1896	HSALNG0137713	0	0	0	0	0
1897	HSALNG0137714	0	0	0	0	0
1898	HSALNG0137715	0	0	0	0	0
1899	HSALNG0137717	0	0	0	0	0
1900	HSALNG0137718	0	0	0	0	0
1901	HSALNG0137721	0	0	0	0	0
1902	HSALNG0137727	0	0	0	0	0
1903	HSALNG0137729	0	0	0	0	0
1904	HSALNG0137734	0	0	0	0	0
1905	HSALNG0137735	0	0	0	0	0
1906	HSALNG0137737	0	0	0	0	0
1907	HSALNG0137739	0	0	0	0	0
1908	HSALNG0137743	0	0	0	0	0
1909	HSALNG0137744	0	0	0	0	0
1910	HSALNG0137745	0	0	0	0	0
1911	HSALNG0137751	0	0	0	0	0
1912	HSALNG0137752	0	0	0	0	0
1913	HSALNG0137754	0	0	0	0	0
1914	HSALNG0137755	0	0	0	0	0
1915	HSALNG0137757	0	0	0	0	0
1916	HSALNG0137758	0	0	0	0	0
1917	HSALNG0137760	0	0	0	0	0
1918	HSALNG0137764	0	0	0	0	0
1919	HSALNG0137773	0	0	0	0	0
1920	HSALNG0137777	0	0	0	0	0
1921	HSALNG0137779	0	0	0	0	0
1922	HSALNG0137780	0	0	0	0	0
1923	HSALNG0137785	0	0	0	0	0
1924	HSALNG0137792	0	0	0	0	0
1925	HSALNG0137794	0	0	0	0	0
1926	HSALNG0137796	0	0	0	0	0
1927	HSALNG0137797	0	0	0	0	0
1928	HSALNG0137798	0	0	0	0	0
1929	HSALNG0137800	0	0	0	0	0
1930	HSALNG0137802	0	0	0	0	0
1931	HSALNG0137803	0	0	0	0	0
1932	HSALNG0137805	0	0	0	0	0
1933	HSALNG0137806	0	0	0	0	0
1934	HSALNG0137807	0	0	0	0	0
1935	HSALNG0137809	0	0	0	0	0
1936	HSALNG0137817	0	0	0	0	0
1937	HSALNG0137818	0	0	0	0	0
1938	HSALNG0137819	0	0	0	0	0
1939	HSALNG0137823	0	0	0	0	0
1940	HSALNG0137825	0	0	0	0	0
1941	HSALNG0137826	0	0	0	0	0
1942	HSALNG0137833	0	0	0	0	0
1943	HSALNG0137835	0	0	0	0	0
1944	HSALNG0137839	0	0	0	0	0
1945	HSALNG0137840	0	0	0	0	0
1946	HSALNG0137843	0	0	0	0	0
1947	HSALNG0137844	0	0	0	0	0
1948	HSALNG0137849	0	0	0	0	0
1949	HSALNG0137850	0	0	0	0	0
1950	HSALNG0137851	0	0	0	0	0
1951	HSALNG0137868	0	0	0	0	0
1952	HSALNG0137872	0	0	0	0	0
1953	HSALNG0137876	0	0	0	0	0
1954	HSALNG0137879	0	0	0	0	0
1955	HSALNG0137880	0	0	0	0	0
1956	HSALNG0137894	0	0	0	0	0
1957	HSALNG0137896	0	0	0	0	0
1958	HSALNG0137907	0	0	0	0	0
1959	HSALNG0137909	0	0	0	0	0
1960	HSALNG0137917	0	0	0	0	0
1961	HSALNG0137920	0	0	0	0	0
1962	HSALNG0137931	0	0	0	0	0
1963	HSALNG0137932	0	0	0	0	0
1964	HSALNG0137936	0	0	0	0	0
1965	HSALNG0137960	0	0	0	0	0
1966	HSALNG0137966	0	0	0	0	0
1967	HSALNG0137971	0	0	0	0	0
1968	HSALNG0137973-001	0	0	0	0	0
1969	HSALNG0137973-002	0	0	0	0	0
1970	HSALNG0137981	0	0	0	0	0
1971	HSALNG0137983	0	0	0	0	0
1972	HSALNG0137986	0	0	0	0	0
1973	HSALNG0137989	0	0	0	0	0
1974	HSALNG0137993	0	0	0	0	0
1975	HSALNG0137994	0	0	0	0	0
1976	HSALNG0137995	0	0	0	0	0
1977	HSALNG0137997	0	0	0	0	0
1978	HSALNG0138004	0	0	0	0	0
1979	HSALNG0138006	0	0	0	0	0
1980	HSALNG0138007	0	0	0	0	0
1981	HSALNG0138008	0	0	0	0	0
1982	HSALNG0138012	0	0	0	0	0
1983	HSALNG0138013	0	0	0	0	0
1984	HSALNG0138014	0	0	0	0	0
1985	HSALNG0138019	0	0	0	0	0
1986	HSALNG0138020	0	0	0	0	0
1987	HSALNG0138024	0	0	0	0	0
1988	HSALNG0138031	0	0	0	0	0
1989	HSALNG0138038	0	0	0	0	0
1990	HSALNG0138041	0	0	0	0	0
1991	HSALNG0138043	0	0	0	0	0
1992	HSALNG0138047	0	0	0	0	0
1993	HSALNG0138048	0	0	0	0	0
1994	HSALNG0138049	0	0	0	0	0
1995	HSALNG0138057	0	0	0	0	0
1996	HSALNG0138063	0	0	0	0	0
1997	HSALNG0138066	0	0	0	0	0
1998	HSALNG0138068	0	0	0	0	0
[truncated: 118,985 more rows]
